# Supplementary material for: Bis[μ-2,2′-dimethyl-1,1′-(3-oxapentane-1,5-di­yl)di-1H-benzimidazole-κ2 N 3:N 3′]bis­[bis­(4-meth­oxy­benzoato)-κO;κ2 O,O′-cobalt(II)]
Source: Acta Crystallogr Sect E Struct Rep Online. 2010 Nov 13;66(Pt 12):m1549. doi: 10.1107/S160053681004568X (PMC3011569; doi:10.1107/S160053681004568X)
Supplement: Supplementary file 1 [file e-66-m1549-sup1.cif]

##############################################################################
###                                                                        ###
###        Electronic paper (Acta Crystallographica Section E)             ###
###                                                                        ###
##############################################################################
#                                                                            #
# This CIF contains the data in a paper accepted for publication in Acta     #
# Crystallographica Section E. It conforms to the requirements of Notes      #
# for Authors for Section E, and has been peer reviewed under the auspices   #
# of the IUCr Commission on Journals.                                        #
#                                                                            #
# Full details of the Crystallographic Information File format               #
# are given in the paper "The Crystallographic Information File (CIF):       #
# a New Standard Archive File for Crystallography" by S. R. Hall, F. H.      #
# Allen and I. D. Brown [Acta Cryst. (1991), A47, 655-685].                  #
#                                                                            #
# The current version of the core CIF dictionary is obtainable from          #
# ftp://ftp.iucr.org/pub/cif_core.dic. The current version number is 2.4.    #
#                                                                            #
# Software is freely available for graphical display of the structure(s) in  #
# this CIF.  For information consult the CIF home page http://www.iucr.org/  #
# cif/home.html                                                              #
#                                                                            #
# This file may be used for bona fide research purposes within the           #
# scientific community so long as proper attribution is given to the journal # 
# article from which it was obtained.                                        #
#                                                                            #
##############################################################################
                                             
data_I
_audit_creation_method     SHELXL-97
_chemical_name_systematic
;
Bis[\m-2,2'-dimethyl-1,1'-(3-oxapentane-1,5-diyl)di-1<i>H</i>-benzimidazole-
\k^2^<i>N</i>^3^:<i>N</i>^3'^]bis[bis(4-methoxybenzoato)-\k<i>O</i>;
\k^2^<i>O</i>,<i>O</i>'-cobalt(II)]
;
_chemical_name_common     ?
_chemical_formula_moiety     'C72 H72 Co2 N8 O14'
_chemical_formula_sum     'C72 H72 Co2 N8 O14'
_chemical_formula_iupac     '[Co2 (C8 H7 O3)4 (C20 H22 N4 O)2]'
_chemical_formula_weight     1391.24
_chemical_melting_point     ?
_symmetry_cell_setting     monoclinic
_symmetry_space_group_name_H-M     'P 21/n'
_symmetry_space_group_name_hall     '-P 2yn'
loop_
    _symmetry_equiv_pos_as_xyz
    'x, y, z'
    '-x+1/2, y+1/2, -z+1/2'
    '-x, -y, -z'
    'x-1/2, -y-1/2, z-1/2'
_cell_length_a     12.4127(3)
_cell_length_b     16.3933(4)
_cell_length_c     17.6106(5)
_cell_angle_alpha     90.00
_cell_angle_beta     109.577(3)
_cell_angle_gamma     90.00
_cell_volume     3376.34(15)
_cell_formula_units_Z     2
_cell_measurement_reflns_used     7801
_cell_measurement_theta_min     3.0
_cell_measurement_theta_max     29.2
_cell_measurement_temperature     293(2)
_exptl_crystal_description     block
_exptl_crystal_colour     purple
_exptl_crystal_size_max     0.32
_exptl_crystal_size_mid     0.28
_exptl_crystal_size_min     0.24
_exptl_crystal_density_diffrn     1.368
_exptl_crystal_density_meas     ?
_exptl_crystal_density_method     'not measured'
_exptl_crystal_F_000     1452
_exptl_absorpt_coefficient_mu     0.563
_exptl_absorpt_correction_type     multi-scan
_exptl_absorpt_process_details
;
(CrysAlis RED; Oxford Diffraction, 2006)
;
_exptl_absorpt_correction_T_min     0.829
_exptl_absorpt_correction_T_max     0.889
_exptl_special_details
;
;
_diffrn_ambient_temperature     293(2)
_diffrn_radiation_type     MoK\a
_diffrn_radiation_wavelength     0.71073
_diffrn_radiation_source     'fine-focus sealed tube'
_diffrn_radiation_monochromator     graphite
_diffrn_measurement_device_type     'Oxford Diffraction Gemini R Ultra CCD'
_diffrn_measurement_method     \w
_diffrn_detector_area_resol_mean     10.0
_diffrn_reflns_number     14632
_diffrn_reflns_av_R_equivalents     0.0302
_diffrn_reflns_av_sigmaI/netI     0.1122
_diffrn_reflns_theta_min     3.05
_diffrn_reflns_theta_max     29.23
_diffrn_reflns_theta_full     25.00
_diffrn_measured_fraction_theta_max     0.851
_diffrn_measured_fraction_theta_full     0.994
_diffrn_reflns_limit_h_min     -15
_diffrn_reflns_limit_h_max     17
_diffrn_reflns_limit_k_min     -21
_diffrn_reflns_limit_k_max     22
_diffrn_reflns_limit_l_min     -23
_diffrn_reflns_limit_l_max     23
_diffrn_standards_number     ?
_diffrn_standards_interval_count     ?
_diffrn_standards_interval_time     ?
_diffrn_standards_decay_%     ?
_refine_special_details
;
Refinement of <i>F</i>^2^ against ALL reflections. The weighted <i>R</i>-factor
<i>wR</i> and goodness of fit <i>S</i> are based on <i>F</i>^2^, conventional
<i>R</i>-factors <i>R</i> are based on <i>F</i>, with <i>F</i> set to zero for
negative <i>F</i>^2^. The threshold expression of <i>F</i>^2^ >
2\s(<i>F</i>^2^) is used only for calculating <i>R</i>-factors(gt) <i>etc</i>.
and is not relevant to the choice of reflections for refinement.
<i>R</i>-factors based on <i>F</i>^2^ are statistically about twice as large
as those based on <i>F</i>, and <i>R</i>- factors based on ALL data will be
even larger.
;
_reflns_number_total     7801
_reflns_number_gt     3677
_reflns_threshold_expression     I>2\s(I)
_refine_ls_structure_factor_coef     Fsqd
_refine_ls_matrix_type     full
_refine_ls_R_factor_all     0.0936
_refine_ls_R_factor_gt     0.0384
_refine_ls_wR_factor_gt     0.0751
_refine_ls_wR_factor_ref     0.0810
_refine_ls_goodness_of_fit_ref     0.746
_refine_ls_restrained_S_all     0.746
_refine_ls_number_reflns     7801
_refine_ls_number_parameters     433
_refine_ls_number_restraints     0
_refine_ls_hydrogen_treatment     constr
_refine_ls_weighting_scheme     calc
_refine_ls_weighting_details
                 'calc w=1/[\s^2^(Fo^2^)+(0.0363P)^2^] where P=(Fo^2^+2Fc^2^)/3'
_atom_sites_solution_hydrogens     geom
_atom_sites_solution_primary     direct
_atom_sites_solution_secondary     difmap
_refine_ls_shift/su_max     0.002
_refine_ls_shift/su_mean     0.000
_refine_diff_density_max     0.477
_refine_diff_density_min     -0.242
_refine_ls_extinction_method     none
_refine_ls_extinction_coef     ?
loop_
    _atom_type_symbol
    _atom_type_description
    _atom_type_scat_dispersion_real
    _atom_type_scat_dispersion_imag
    _atom_type_scat_source
    'C' 'C' 0.0033 0.0016
                         'International Tables Vol C Tables 4.2.6.8 and 6.1.1.4'
    'H' 'H' 0.0000 0.0000
                         'International Tables Vol C Tables 4.2.6.8 and 6.1.1.4'
    'N' 'N' 0.0061 0.0033
                         'International Tables Vol C Tables 4.2.6.8 and 6.1.1.4'
    'O' 'O' 0.0106 0.0060
                         'International Tables Vol C Tables 4.2.6.8 and 6.1.1.4'
    'Co' 'Co' 0.3494 0.9721
                         'International Tables Vol C Tables 4.2.6.8 and 6.1.1.4'
_computing_data_collection     'CrysAlis CCD (Oxford Diffraction, 2006)'
_computing_cell_refinement     'CrysAlis CCD (Oxford Diffraction, 2006)'
_computing_data_reduction     'CrysAlis RED (Oxford Diffraction, 2006)'
_computing_structure_solution     'SHELXS97 (Sheldrick, 2008)'
_computing_structure_refinement     'SHELXL97 (Sheldrick, 2008)'
_computing_molecular_graphics     'SHELXTL (Sheldrick, 2008)'
_computing_publication_material     'SHELXL97 (Sheldrick, 2008)'
loop_
    _atom_site_type_symbol
    _atom_site_label
    _atom_site_fract_x
    _atom_site_fract_y
    _atom_site_fract_z
    _atom_site_U_iso_or_equiv
    _atom_site_adp_type
    _atom_site_calc_flag
    _atom_site_refinement_flags
    _atom_site_occupancy
    _atom_site_disorder_assembly
    _atom_site_disorder_group
    Co Co1 0.78779(2) 0.131671(18) 0.654674(17) 0.03902(10) Uani d . 1 . .
    C C1 0.85504(17) -0.01846(14) 0.47885(14) 0.0403(6) Uani d . 1 . .
    C C2 0.89543(19) -0.09166(17) 0.45938(17) 0.0565(7) Uani d . 1 . .
    H H030 0.8957 -0.1022 0.4076 0.068 Uiso calc R 1 . .
    C C3 0.9350(2) -0.14773(16) 0.5202(2) 0.0657(8) Uani d . 1 . .
    H H026 0.9626 -0.1976 0.5094 0.079 Uiso calc R 1 . .
    C C4 0.9347(2) -0.13176(17) 0.59687(19) 0.0636(8) Uani d . 1 . .
    H H046 0.9621 -0.1713 0.6365 0.076 Uiso calc R 1 . .
    C C5 0.89485(18) -0.05868(15) 0.61701(15) 0.0495(6) Uani d . 1 . .
    H H019 0.8951 -0.0483 0.6690 0.059 Uiso calc R 1 . .
    C C6 0.85452(17) -0.00168(13) 0.55553(13) 0.0364(5) Uani d . 1 . .
    C C7 0.78846(17) 0.10552(13) 0.48290(13) 0.0386(6) Uani d . 1 . .
    C C8 0.7453(2) 0.18927(14) 0.45810(14) 0.0581(7) Uani d . 1 . .
    H H8A 0.7340 0.1966 0.4019 0.087 Uiso calc R 1 . .
    H H8B 0.8000 0.2284 0.4891 0.087 Uiso calc R 1 . .
    H H8C 0.6740 0.1969 0.4673 0.087 Uiso calc R 1 . .
    C C9 0.79201(19) 0.05843(17) 0.34709(13) 0.0538(7) Uani d . 1 . .
    H H9A 0.8564 0.0359 0.3346 0.065 Uiso calc R 1 . .
    H H9B 0.7852 0.1156 0.3322 0.065 Uiso calc R 1 . .
    C C10 0.68383(19) 0.01401(16) 0.29879(14) 0.0551(7) Uani d . 1 . .
    H H10A 0.6757 0.0162 0.2421 0.066 Uiso calc R 1 . .
    H H10B 0.6902 -0.0429 0.3149 0.066 Uiso calc R 1 . .
    C C11 0.53616(19) 0.11094(16) 0.25483(16) 0.0604(8) Uani d . 1 . .
    H H11A 0.5161 0.0914 0.1998 0.073 Uiso calc R 1 . .
    H H11B 0.5895 0.1558 0.2621 0.073 Uiso calc R 1 . .
    C C12 0.4298(2) 0.13882(15) 0.27170(16) 0.0590(7) Uani d . 1 . .
    H H12A 0.4511 0.1590 0.3266 0.071 Uiso calc R 1 . .
    H H12B 0.3942 0.1832 0.2356 0.071 Uiso calc R 1 . .
    C C13 0.27905(18) 0.04282(15) 0.18685(14) 0.0425(6) Uani d . 1 . .
    C C14 0.2593(2) 0.07031(17) 0.10893(16) 0.0606(7) Uani d . 1 . .
    H H047 0.2954 0.1164 0.0982 0.073 Uiso calc R 1 . .
    C C15 0.1834(2) 0.0255(2) 0.04845(16) 0.0692(8) Uani d . 1 . .
    H H031 0.1678 0.0419 -0.0047 0.083 Uiso calc R 1 . .
    C C16 0.1298(2) -0.04286(19) 0.06417(15) 0.0614(8) Uani d . 1 . .
    H H037 0.0792 -0.0713 0.0213 0.074 Uiso calc R 1 . .
    C C17 0.14893(18) -0.07034(15) 0.14168(13) 0.0476(6) Uani d . 1 . .
    H H015 0.1121 -0.1163 0.1520 0.057 Uiso calc R 1 . .
    C C18 0.22604(17) -0.02586(14) 0.20371(12) 0.0376(5) Uani d . 1 . .
    C C19 0.33864(17) 0.02086(14) 0.31804(14) 0.0419(6) Uani d . 1 . .
    C C20 0.4034(2) 0.03192(16) 0.40569(13) 0.0584(7) Uani d . 1 . .
    H H03A 0.4512 0.0793 0.4131 0.088 Uiso calc R 1 . .
    H H03B 0.4500 -0.0153 0.4258 0.088 Uiso calc R 1 . .
    H H03C 0.3505 0.0388 0.4344 0.088 Uiso calc R 1 . .
    C C21 0.50942(19) 0.27294(15) 0.61817(15) 0.0480(6) Uani d . 1 . .
    C C22 0.52284(19) 0.34163(15) 0.66575(15) 0.0516(7) Uani d . 1 . .
    H H024 0.5952 0.3554 0.7006 0.062 Uiso calc R 1 . .
    C C23 0.43083(19) 0.39010(15) 0.66240(14) 0.0504(6) Uani d . 1 . .
    H H029 0.4414 0.4364 0.6946 0.061 Uiso calc R 1 . .
    C C24 0.32260(17) 0.36994(15) 0.61112(13) 0.0423(6) Uani d . 1 . .
    C C25 0.3085(2) 0.30181(15) 0.56284(14) 0.0490(6) Uani d . 1 . .
    H H034 0.2364 0.2880 0.5276 0.059 Uiso calc R 1 . .
    C C26 0.4016(2) 0.25449(15) 0.56708(14) 0.0541(7) Uani d . 1 . .
    H H023 0.3913 0.2086 0.5344 0.065 Uiso calc R 1 . .
    C C27 0.6097(3) 0.21856(18) 0.6219(2) 0.0646(8) Uani d . 1 . .
    C C28 0.1242(2) 0.40712(18) 0.55740(16) 0.0730(9) Uani d . 1 . .
    H H04A 0.0725 0.4468 0.5658 0.109 Uiso calc R 1 . .
    H H04B 0.0988 0.3534 0.5650 0.109 Uiso calc R 1 . .
    H H04C 0.1260 0.4121 0.5035 0.109 Uiso calc R 1 . .
    C C29 1.13722(17) 0.17700(13) 0.74857(13) 0.0355(5) Uani d . 1 . .
    C C30 1.21576(17) 0.21342(13) 0.71996(13) 0.0408(6) Uani d . 1 . .
    H H033 1.1897 0.2450 0.6735 0.049 Uiso calc R 1 . .
    C C31 1.33219(17) 0.20458(14) 0.75815(14) 0.0448(6) Uani d . 1 . .
    H H022 1.3837 0.2289 0.7370 0.054 Uiso calc R 1 . .
    C C32 1.37090(19) 0.15926(14) 0.82796(14) 0.0447(6) Uani d . 1 . .
    C C33 1.29372(19) 0.12518(15) 0.85978(14) 0.0488(6) Uani d . 1 . .
    H H032 1.3200 0.0970 0.9083 0.059 Uiso calc R 1 . .
    C C34 1.17833(18) 0.13266(14) 0.82017(13) 0.0439(6) Uani d . 1 . .
    H H014 1.1271 0.1080 0.8412 0.053 Uiso calc R 1 . .
    C C35 1.01124(18) 0.18316(15) 0.70171(14) 0.0412(6) Uani d . 1 . .
    C C36 1.5609(2) 0.14637(19) 0.82543(18) 0.0758(9) Uani d . 1 . .
    H H04D 1.6368 0.1350 0.8612 0.114 Uiso calc R 1 . .
    H H04E 1.5593 0.1994 0.8019 0.114 Uiso calc R 1 . .
    H H04F 1.5389 0.1060 0.7835 0.114 Uiso calc R 1 . .
    N N1 0.81165(14) 0.07684(10) 0.55674(10) 0.0370(4) Uani d . 1 . .
    N N2 0.81263(14) 0.05087(12) 0.43346(10) 0.0406(5) Uani d . 1 . .
    N N3 0.34858(14) 0.07201(11) 0.26072(11) 0.0447(5) Uani d . 1 . .
    N N4 0.26514(13) -0.03898(11) 0.28711(10) 0.0380(4) Uani d . 1 . .
    O O1 0.58565(13) 0.04771(9) 0.30952(9) 0.0513(4) Uani d . 1 . .
    O O2 0.59500(18) 0.15921(14) 0.57565(13) 0.0890(7) Uani d . 1 . .
    O O3 0.70491(15) 0.23292(11) 0.67326(14) 0.0804(6) Uani d . 1 . .
    O O4 0.23632(13) 0.42058(10) 0.61380(10) 0.0609(5) Uani d . 1 . .
    O O5 0.97677(12) 0.22669(10) 0.64168(10) 0.0526(4) Uani d . 1 . .
    O O6 0.94624(12) 0.14002(11) 0.72914(9) 0.0554(5) Uani d . 1 . .
    O O7 1.48382(13) 0.14450(12) 0.86905(10) 0.0731(6) Uani d . 1 . .
loop_
    _atom_site_aniso_label
    _atom_site_aniso_U_11
    _atom_site_aniso_U_22
    _atom_site_aniso_U_33
    _atom_site_aniso_U_12
    _atom_site_aniso_U_13
    _atom_site_aniso_U_23
    Co1 0.03659(16) 0.04231(18) 0.04015(18) -0.00346(15) 0.01550(13)
                                                                    -0.00498(16)
    C1 0.0299(11) 0.0410(15) 0.0488(15) -0.0039(11) 0.0118(11) -0.0119(12)
    C2 0.0386(13) 0.0638(18) 0.0658(18) -0.0066(13) 0.0158(13) -0.0274(16)
    C3 0.0438(14) 0.0472(18) 0.100(2) 0.0032(13) 0.0161(16) -0.0228(18)
    C4 0.0500(15) 0.0445(16) 0.091(2) 0.0081(14) 0.0161(15) 0.0103(16)
    C5 0.0454(13) 0.0489(16) 0.0532(15) 0.0048(12) 0.0154(12) 0.0050(13)
    C6 0.0323(11) 0.0365(14) 0.0418(14) -0.0036(10) 0.0143(10) -0.0048(11)
    C7 0.0377(12) 0.0388(14) 0.0414(14) -0.0060(10) 0.0159(11) 0.0002(11)
    C8 0.0724(17) 0.0465(16) 0.0559(16) 0.0027(14) 0.0223(13) 0.0081(13)
    C9 0.0452(13) 0.0805(19) 0.0418(15) -0.0028(13) 0.0226(12) -0.0048(13)
    C10 0.0534(15) 0.0639(18) 0.0432(15) 0.0025(14) 0.0099(12) -0.0089(13)
    C11 0.0445(14) 0.0584(18) 0.0762(18) -0.0063(13) 0.0174(13) 0.0259(15)
    C12 0.0530(15) 0.0412(15) 0.0800(19) -0.0060(13) 0.0188(13) 0.0124(14)
    C13 0.0346(12) 0.0507(15) 0.0443(15) 0.0092(11) 0.0158(11) 0.0094(12)
    C14 0.0545(15) 0.0720(19) 0.0570(17) 0.0119(15) 0.0208(14) 0.0236(15)
    C15 0.0663(18) 0.102(2) 0.0412(16) 0.0232(18) 0.0205(15) 0.0208(16)
    C16 0.0471(15) 0.094(2) 0.0393(16) 0.0109(16) 0.0097(13) -0.0081(15)
    C17 0.0373(12) 0.0633(17) 0.0426(14) 0.0018(12) 0.0139(11) -0.0062(13)
    C18 0.0319(11) 0.0471(14) 0.0352(13) 0.0068(11) 0.0131(10) 0.0011(11)
    C19 0.0325(12) 0.0476(15) 0.0476(14) -0.0042(11) 0.0161(11) -0.0021(12)
    C20 0.0495(14) 0.0718(19) 0.0480(15) -0.0159(13) 0.0086(12) -0.0107(13)
    C21 0.0462(14) 0.0453(16) 0.0622(17) 0.0049(12) 0.0312(13) 0.0082(13)
    C22 0.0394(13) 0.0496(16) 0.0640(17) -0.0047(12) 0.0147(12) 0.0030(13)
    C23 0.0496(14) 0.0457(15) 0.0547(15) -0.0037(12) 0.0158(12) -0.0076(12)
    C24 0.0420(13) 0.0437(14) 0.0440(13) 0.0039(12) 0.0180(11) 0.0003(12)
    C25 0.0478(14) 0.0511(16) 0.0468(15) -0.0040(13) 0.0142(12) -0.0057(13)
    C26 0.0627(17) 0.0464(15) 0.0573(16) 0.0002(14) 0.0256(14) -0.0089(13)
    C27 0.068(2) 0.0535(19) 0.086(2) 0.0103(16) 0.0438(18) 0.0239(17)
    C28 0.0494(15) 0.085(2) 0.0741(19) 0.0162(15) 0.0070(14) 0.0024(16)
    C29 0.0339(11) 0.0330(12) 0.0432(14) -0.0032(10) 0.0176(10) -0.0074(11)
    C30 0.0419(13) 0.0370(13) 0.0434(13) 0.0013(11) 0.0142(11) 0.0033(11)
    C31 0.0358(12) 0.0461(15) 0.0564(16) -0.0041(11) 0.0205(11) 0.0006(12)
    C32 0.0379(13) 0.0468(15) 0.0476(15) 0.0057(11) 0.0120(12) -0.0079(12)
    C33 0.0539(15) 0.0495(15) 0.0432(14) 0.0120(13) 0.0165(12) 0.0063(12)
    C34 0.0474(13) 0.0411(13) 0.0497(14) -0.0044(12) 0.0246(11) -0.0009(13)
    C35 0.0394(13) 0.0437(15) 0.0446(15) -0.0020(12) 0.0193(12) -0.0161(13)
    C36 0.0433(14) 0.090(2) 0.094(2) 0.0140(15) 0.0239(15) -0.0113(18)
    N1 0.0407(10) 0.0347(11) 0.0382(11) 0.0001(9) 0.0167(8) -0.0010(9)
    N2 0.0409(10) 0.0501(12) 0.0348(11) -0.0058(9) 0.0178(9) -0.0049(10)
    N3 0.0380(10) 0.0427(12) 0.0528(13) -0.0033(9) 0.0145(10) 0.0080(10)
    N4 0.0326(9) 0.0463(12) 0.0356(11) -0.0060(9) 0.0122(8) -0.0019(9)
    O1 0.0439(9) 0.0492(10) 0.0611(11) 0.0013(8) 0.0180(8) 0.0112(9)
    O2 0.1034(16) 0.0903(17) 0.0858(15) 0.0400(13) 0.0482(12) -0.0019(13)
    O3 0.0442(11) 0.0576(12) 0.1416(18) 0.0037(9) 0.0341(11) 0.0070(12)
    O4 0.0474(9) 0.0658(12) 0.0642(11) 0.0129(9) 0.0115(9) -0.0133(9)
    O5 0.0443(9) 0.0537(11) 0.0530(11) 0.0047(8) 0.0074(8) -0.0008(9)
    O6 0.0406(9) 0.0787(12) 0.0501(10) -0.0164(9) 0.0196(8) -0.0075(9)
    O7 0.0366(9) 0.1133(17) 0.0645(12) 0.0192(10) 0.0106(9) 0.0039(11)
_geom_special_details
;
All s.u.'s (except the s.u. in the dihedral angle between two l.s. planes) are
estimated using the full covariance matrix. The cell s.u.'s are taken into
account individually in the estimation of s.u.'s in distances, angles and
torsion angles; correlations between s.u.'s in cell parameters are only used
when they are defined by crystal symmetry. An approximate (isotropic)
treatment of cell s.u.'s is used for estimating s.u.'s involving l.s. planes.
;
loop_
    _geom_bond_atom_site_label_1
    _geom_bond_atom_site_label_2
    _geom_bond_site_symmetry_2
    _geom_bond_distance
    _geom_bond_publ_flag
    Co1 O6 . 1.9694(14) y
    Co1 O3 . 2.0362(18) y
    Co1 N1 . 2.0524(18) y
    Co1 N4 3_656 2.0598(18) y
    Co1 O2 . 2.374(2) y
    C1 C6 . 1.380(3) ?
    C1 C2 . 1.387(3) ?
    C1 N2 . 1.388(3) ?
    C2 C3 . 1.372(4) ?
    C2 H030 . 0.9300 ?
    C3 C4 . 1.377(4) ?
    C3 H026 . 0.9300 ?
    C4 C5 . 1.387(3) ?
    C4 H046 . 0.9300 ?
    C5 C6 . 1.390(3) ?
    C5 H019 . 0.9300 ?
    C6 N1 . 1.396(3) ?
    C7 N1 . 1.321(3) ?
    C7 N2 . 1.351(3) ?
    C7 C8 . 1.485(3) ?
    C8 H8A . 0.9600 ?
    C8 H8B . 0.9600 ?
    C8 H8C . 0.9600 ?
    C9 N2 . 1.461(3) ?
    C9 C10 . 1.514(3) ?
    C9 H9A . 0.9700 ?
    C9 H9B . 0.9700 ?
    C10 O1 . 1.407(3) ?
    C10 H10A . 0.9700 ?
    C10 H10B . 0.9700 ?
    C11 O1 . 1.408(3) ?
    C11 C12 . 1.517(3) ?
    C11 H11A . 0.9700 ?
    C11 H11B . 0.9700 ?
    C12 N3 . 1.457(3) ?
    C12 H12A . 0.9700 ?
    C12 H12B . 0.9700 ?
    C13 N3 . 1.383(3) ?
    C13 C18 . 1.386(3) ?
    C13 C14 . 1.386(3) ?
    C14 C15 . 1.374(4) ?
    C14 H047 . 0.9300 ?
    C15 C16 . 1.379(4) ?
    C15 H031 . 0.9300 ?
    C16 C17 . 1.380(3) ?
    C16 H037 . 0.9300 ?
    C17 C18 . 1.393(3) ?
    C17 H015 . 0.9300 ?
    C18 N4 . 1.401(3) ?
    C19 N4 . 1.326(3) ?
    C19 N3 . 1.349(3) ?
    C19 C20 . 1.493(3) ?
    C20 H03A . 0.9600 ?
    C20 H03B . 0.9600 ?
    C20 H03C . 0.9600 ?
    C21 C26 . 1.373(3) ?
    C21 C22 . 1.380(3) ?
    C21 C27 . 1.515(4) ?
    C22 C23 . 1.376(3) ?
    C22 H024 . 0.9300 ?
    C23 C24 . 1.384(3) ?
    C23 H029 . 0.9300 ?
    C24 O4 . 1.368(3) ?
    C24 C25 . 1.379(3) ?
    C25 C26 . 1.372(3) ?
    C25 H034 . 0.9300 ?
    C26 H023 . 0.9300 ?
    C27 O2 . 1.243(3) ?
    C27 O3 . 1.246(3) ?
    C28 O4 . 1.430(3) ?
    C28 H04A . 0.9600 ?
    C28 H04B . 0.9600 ?
    C28 H04C . 0.9600 ?
    C29 C30 . 1.375(3) ?
    C29 C34 . 1.395(3) ?
    C29 C35 . 1.507(3) ?
    C30 C31 . 1.382(3) ?
    C30 H033 . 0.9300 ?
    C31 C32 . 1.378(3) ?
    C31 H022 . 0.9300 ?
    C32 O7 . 1.366(2) ?
    C32 C33 . 1.380(3) ?
    C33 C34 . 1.372(3) ?
    C33 H032 . 0.9300 ?
    C34 H014 . 0.9300 ?
    C35 O5 . 1.228(3) ?
    C35 O6 . 1.283(3) ?
    C36 O7 . 1.414(3) ?
    C36 H04D . 0.9600 ?
    C36 H04E . 0.9600 ?
    C36 H04F . 0.9600 ?
    N4 Co1 3_656 2.0598(18) ?
loop_
    _geom_angle_atom_site_label_1
    _geom_angle_atom_site_label_2
    _geom_angle_atom_site_label_3
    _geom_angle_site_symmetry_1
    _geom_angle_site_symmetry_3
    _geom_angle
    _geom_angle_publ_flag
    O6 Co1 O3 . . 106.38(8) ?
    O6 Co1 N1 . . 101.35(7) ?
    O3 Co1 N1 . . 135.65(8) ?
    O6 Co1 N4 . 3_656 97.69(7) ?
    O3 Co1 N4 . 3_656 104.99(8) ?
    N1 Co1 N4 . 3_656 104.77(7) ?
    O6 Co1 O2 . . 164.33(8) ?
    O3 Co1 O2 . . 58.32(7) ?
    N1 Co1 O2 . . 89.52(7) ?
    N4 Co1 O2 3_656 . 90.29(7) ?
    C6 C1 C2 . . 122.3(2) ?
    C6 C1 N2 . . 105.97(19) ?
    C2 C1 N2 . . 131.7(2) ?
    C3 C2 C1 . . 116.8(3) ?
    C3 C2 H030 . . 121.6 ?
    C1 C2 H030 . . 121.6 ?
    C2 C3 C4 . . 121.4(3) ?
    C2 C3 H026 . . 119.3 ?
    C4 C3 H026 . . 119.3 ?
    C3 C4 C5 . . 122.3(3) ?
    C3 C4 H046 . . 118.9 ?
    C5 C4 H046 . . 118.9 ?
    C4 C5 C6 . . 116.6(2) ?
    C4 C5 H019 . . 121.7 ?
    C6 C5 H019 . . 121.7 ?
    C1 C6 C5 . . 120.6(2) ?
    C1 C6 N1 . . 109.00(19) ?
    C5 C6 N1 . . 130.4(2) ?
    N1 C7 N2 . . 112.09(19) ?
    N1 C7 C8 . . 123.8(2) ?
    N2 C7 C8 . . 124.0(2) ?
    C7 C8 H8A . . 109.5 ?
    C7 C8 H8B . . 109.5 ?
    H8A C8 H8B . . 109.5 ?
    C7 C8 H8C . . 109.5 ?
    H8A C8 H8C . . 109.5 ?
    H8B C8 H8C . . 109.5 ?
    N2 C9 C10 . . 110.9(2) ?
    N2 C9 H9A . . 109.5 ?
    C10 C9 H9A . . 109.5 ?
    N2 C9 H9B . . 109.5 ?
    C10 C9 H9B . . 109.5 ?
    H9A C9 H9B . . 108.0 ?
    O1 C10 C9 . . 112.4(2) ?
    O1 C10 H10A . . 109.1 ?
    C9 C10 H10A . . 109.1 ?
    O1 C10 H10B . . 109.1 ?
    C9 C10 H10B . . 109.1 ?
    H10A C10 H10B . . 107.9 ?
    O1 C11 C12 . . 107.3(2) ?
    O1 C11 H11A . . 110.3 ?
    C12 C11 H11A . . 110.3 ?
    O1 C11 H11B . . 110.3 ?
    C12 C11 H11B . . 110.3 ?
    H11A C11 H11B . . 108.5 ?
    N3 C12 C11 . . 110.9(2) ?
    N3 C12 H12A . . 109.5 ?
    C11 C12 H12A . . 109.5 ?
    N3 C12 H12B . . 109.5 ?
    C11 C12 H12B . . 109.5 ?
    H12A C12 H12B . . 108.1 ?
    N3 C13 C18 . . 105.72(19) ?
    N3 C13 C14 . . 131.8(2) ?
    C18 C13 C14 . . 122.5(2) ?
    C15 C14 C13 . . 116.2(3) ?
    C15 C14 H047 . . 121.9 ?
    C13 C14 H047 . . 121.9 ?
    C14 C15 C16 . . 122.0(2) ?
    C14 C15 H031 . . 119.0 ?
    C16 C15 H031 . . 119.0 ?
    C15 C16 C17 . . 122.0(2) ?
    C15 C16 H037 . . 119.0 ?
    C17 C16 H037 . . 119.0 ?
    C16 C17 C18 . . 116.7(2) ?
    C16 C17 H015 . . 121.6 ?
    C18 C17 H015 . . 121.6 ?
    C13 C18 C17 . . 120.5(2) ?
    C13 C18 N4 . . 109.08(18) ?
    C17 C18 N4 . . 130.4(2) ?
    N4 C19 N3 . . 112.04(19) ?
    N4 C19 C20 . . 124.9(2) ?
    N3 C19 C20 . . 123.1(2) ?
    C19 C20 H03A . . 109.5 ?
    C19 C20 H03B . . 109.5 ?
    H03A C20 H03B . . 109.5 ?
    C19 C20 H03C . . 109.5 ?
    H03A C20 H03C . . 109.5 ?
    H03B C20 H03C . . 109.5 ?
    C26 C21 C22 . . 118.1(2) ?
    C26 C21 C27 . . 120.4(2) ?
    C22 C21 C27 . . 121.6(2) ?
    C23 C22 C21 . . 121.0(2) ?
    C23 C22 H024 . . 119.5 ?
    C21 C22 H024 . . 119.5 ?
    C22 C23 C24 . . 120.0(2) ?
    C22 C23 H029 . . 120.0 ?
    C24 C23 H029 . . 120.0 ?
    O4 C24 C25 . . 125.03(19) ?
    O4 C24 C23 . . 115.6(2) ?
    C25 C24 C23 . . 119.4(2) ?
    C26 C25 C24 . . 119.6(2) ?
    C26 C25 H034 . . 120.2 ?
    C24 C25 H034 . . 120.2 ?
    C25 C26 C21 . . 121.9(2) ?
    C25 C26 H023 . . 119.0 ?
    C21 C26 H023 . . 119.0 ?
    O2 C27 O3 . . 121.3(3) ?
    O2 C27 C21 . . 119.6(3) ?
    O3 C27 C21 . . 119.1(3) ?
    O4 C28 H04A . . 109.5 ?
    O4 C28 H04B . . 109.5 ?
    H04A C28 H04B . . 109.5 ?
    O4 C28 H04C . . 109.5 ?
    H04A C28 H04C . . 109.5 ?
    H04B C28 H04C . . 109.5 ?
    C30 C29 C34 . . 117.89(19) ?
    C30 C29 C35 . . 120.2(2) ?
    C34 C29 C35 . . 121.9(2) ?
    C29 C30 C31 . . 122.0(2) ?
    C29 C30 H033 . . 119.0 ?
    C31 C30 H033 . . 119.0 ?
    C32 C31 C30 . . 119.1(2) ?
    C32 C31 H022 . . 120.5 ?
    C30 C31 H022 . . 120.5 ?
    O7 C32 C31 . . 123.9(2) ?
    O7 C32 C33 . . 116.2(2) ?
    C31 C32 C33 . . 119.9(2) ?
    C34 C33 C32 . . 120.4(2) ?
    C34 C33 H032 . . 119.8 ?
    C32 C33 H032 . . 119.8 ?
    C33 C34 C29 . . 120.6(2) ?
    C33 C34 H014 . . 119.7 ?
    C29 C34 H014 . . 119.7 ?
    O5 C35 O6 . . 124.3(2) ?
    O5 C35 C29 . . 120.6(2) ?
    O6 C35 C29 . . 115.1(2) ?
    O7 C36 H04D . . 109.5 ?
    O7 C36 H04E . . 109.5 ?
    H04D C36 H04E . . 109.5 ?
    O7 C36 H04F . . 109.5 ?
    H04D C36 H04F . . 109.5 ?
    H04E C36 H04F . . 109.5 ?
    C7 N1 C6 . . 105.77(18) ?
    C7 N1 Co1 . . 128.77(15) ?
    C6 N1 Co1 . . 125.44(14) ?
    C7 N2 C1 . . 107.17(18) ?
    C7 N2 C9 . . 128.0(2) ?
    C1 N2 C9 . . 124.7(2) ?
    C19 N3 C13 . . 107.69(18) ?
    C19 N3 C12 . . 126.91(18) ?
    C13 N3 C12 . . 124.8(2) ?
    C19 N4 C18 . . 105.43(18) ?
    C19 N4 Co1 . 3_656 129.17(15) ?
    C18 N4 Co1 . 3_656 125.38(14) ?
    C10 O1 C11 . . 113.34(19) ?
    C27 O2 Co1 . . 82.33(17) ?
    C27 O3 Co1 . . 97.85(18) ?
    C24 O4 C28 . . 118.24(18) ?
    C35 O6 Co1 . . 113.66(14) ?
    C32 O7 C36 . . 118.0(2) ?
loop_
    _geom_torsion_atom_site_label_1
    _geom_torsion_atom_site_label_2
    _geom_torsion_atom_site_label_3
    _geom_torsion_atom_site_label_4
    _geom_torsion_site_symmetry_1
    _geom_torsion_site_symmetry_2
    _geom_torsion_site_symmetry_3
    _geom_torsion_site_symmetry_4
    _geom_torsion
    _geom_torsion_publ_flag
    C6 C1 C2 C3 . . . . 0.3(3) ?
    N2 C1 C2 C3 . . . . 178.1(2) ?
    C1 C2 C3 C4 . . . . -0.1(4) ?
    C2 C3 C4 C5 . . . . -0.1(4) ?
    C3 C4 C5 C6 . . . . 0.2(4) ?
    C2 C1 C6 C5 . . . . -0.2(3) ?
    N2 C1 C6 C5 . . . . -178.51(18) ?
    C2 C1 C6 N1 . . . . 178.64(18) ?
    N2 C1 C6 N1 . . . . 0.3(2) ?
    C4 C5 C6 C1 . . . . 0.0(3) ?
    C4 C5 C6 N1 . . . . -178.6(2) ?
    N2 C9 C10 O1 . . . . 63.5(3) ?
    O1 C11 C12 N3 . . . . -60.1(3) ?
    N3 C13 C14 C15 . . . . 179.9(2) ?
    C18 C13 C14 C15 . . . . 0.1(4) ?
    C13 C14 C15 C16 . . . . 0.0(4) ?
    C14 C15 C16 C17 . . . . 0.2(4) ?
    C15 C16 C17 C18 . . . . -0.4(4) ?
    N3 C13 C18 C17 . . . . 179.77(19) ?
    C14 C13 C18 C17 . . . . -0.4(3) ?
    N3 C13 C18 N4 . . . . -1.2(2) ?
    C14 C13 C18 N4 . . . . 178.6(2) ?
    C16 C17 C18 C13 . . . . 0.6(3) ?
    C16 C17 C18 N4 . . . . -178.3(2) ?
    C26 C21 C22 C23 . . . . 0.3(4) ?
    C27 C21 C22 C23 . . . . -179.3(2) ?
    C21 C22 C23 C24 . . . . 0.4(4) ?
    C22 C23 C24 O4 . . . . 178.2(2) ?
    C22 C23 C24 C25 . . . . -1.0(4) ?
    O4 C24 C25 C26 . . . . -178.3(2) ?
    C23 C24 C25 C26 . . . . 0.9(4) ?
    C24 C25 C26 C21 . . . . -0.2(4) ?
    C22 C21 C26 C25 . . . . -0.4(4) ?
    C27 C21 C26 C25 . . . . 179.2(2) ?
    C26 C21 C27 O2 . . . . 3.5(4) ?
    C22 C21 C27 O2 . . . . -176.9(3) ?
    C26 C21 C27 O3 . . . . -174.3(2) ?
    C22 C21 C27 O3 . . . . 5.3(4) ?
    C34 C29 C30 C31 . . . . 2.5(3) ?
    C35 C29 C30 C31 . . . . -175.5(2) ?
    C29 C30 C31 C32 . . . . -1.4(3) ?
    C30 C31 C32 O7 . . . . 177.8(2) ?
    C30 C31 C32 C33 . . . . -1.6(3) ?
    O7 C32 C33 C34 . . . . -176.2(2) ?
    C31 C32 C33 C34 . . . . 3.3(4) ?
    C32 C33 C34 C29 . . . . -2.1(4) ?
    C30 C29 C34 C33 . . . . -0.8(3) ?
    C35 C29 C34 C33 . . . . 177.2(2) ?
    C30 C29 C35 O5 . . . . -6.7(3) ?
    C34 C29 C35 O5 . . . . 175.4(2) ?
    C30 C29 C35 O6 . . . . 172.9(2) ?
    C34 C29 C35 O6 . . . . -5.0(3) ?
    N2 C7 N1 C6 . . . . 0.4(2) ?
    C8 C7 N1 C6 . . . . -177.3(2) ?
    N2 C7 N1 Co1 . . . . -178.13(13) ?
    C8 C7 N1 Co1 . . . . 4.2(3) ?
    C1 C6 N1 C7 . . . . -0.4(2) ?
    C5 C6 N1 C7 . . . . 178.3(2) ?
    C1 C6 N1 Co1 . . . . 178.14(13) ?
    C5 C6 N1 Co1 . . . . -3.2(3) ?
    O6 Co1 N1 C7 . . . . -117.02(18) ?
    O3 Co1 N1 C7 . . . . 11.1(2) ?
    N4 Co1 N1 C7 3_656 . . . 141.80(17) ?
    O2 Co1 N1 C7 . . . . 51.62(18) ?
    O6 Co1 N1 C6 . . . . 64.75(17) ?
    O3 Co1 N1 C6 . . . . -167.17(14) ?
    N4 Co1 N1 C6 3_656 . . . -36.44(17) ?
    O2 Co1 N1 C6 . . . . -126.61(16) ?
    N1 C7 N2 C1 . . . . -0.2(2) ?
    C8 C7 N2 C1 . . . . 177.53(19) ?
    N1 C7 N2 C9 . . . . 175.86(18) ?
    C8 C7 N2 C9 . . . . -6.4(3) ?
    C6 C1 N2 C7 . . . . -0.1(2) ?
    C2 C1 N2 C7 . . . . -178.2(2) ?
    C6 C1 N2 C9 . . . . -176.30(18) ?
    C2 C1 N2 C9 . . . . 5.6(3) ?
    C10 C9 N2 C7 . . . . -98.9(3) ?
    C10 C9 N2 C1 . . . . 76.4(3) ?
    N4 C19 N3 C13 . . . . -1.5(3) ?
    C20 C19 N3 C13 . . . . 178.7(2) ?
    N4 C19 N3 C12 . . . . -172.9(2) ?
    C20 C19 N3 C12 . . . . 7.3(4) ?
    C18 C13 N3 C19 . . . . 1.6(2) ?
    C14 C13 N3 C19 . . . . -178.2(3) ?
    C18 C13 N3 C12 . . . . 173.2(2) ?
    C14 C13 N3 C12 . . . . -6.6(4) ?
    C11 C12 N3 C19 . . . . 93.8(3) ?
    C11 C12 N3 C13 . . . . -76.3(3) ?
    N3 C19 N4 C18 . . . . 0.8(2) ?
    C20 C19 N4 C18 . . . . -179.5(2) ?
    N3 C19 N4 Co1 . . . 3_656 -177.77(14) ?
    C20 C19 N4 Co1 . . . 3_656 2.0(3) ?
    C13 C18 N4 C19 . . . . 0.3(2) ?
    C17 C18 N4 C19 . . . . 179.2(2) ?
    C13 C18 N4 Co1 . . . 3_656 178.91(14) ?
    C17 C18 N4 Co1 . . . 3_656 -2.2(3) ?
    C9 C10 O1 C11 . . . . 88.7(2) ?
    C12 C11 O1 C10 . . . . 178.01(19) ?
    O3 C27 O2 Co1 . . . . 4.4(3) ?
    C21 C27 O2 Co1 . . . . -173.3(2) ?
    O6 Co1 O2 C27 . . . . -16.1(4) ?
    O3 Co1 O2 C27 . . . . -2.70(17) ?
    N1 Co1 O2 C27 . . . . -150.41(18) ?
    N4 Co1 O2 C27 3_656 . . . 104.81(18) ?
    O2 C27 O3 Co1 . . . . -5.1(3) ?
    C21 C27 O3 Co1 . . . . 172.6(2) ?
    O6 Co1 O3 C27 . . . . 178.96(17) ?
    N1 Co1 O3 C27 . . . . 52.5(2) ?
    N4 Co1 O3 C27 3_656 . . . -78.15(18) ?
    O2 Co1 O3 C27 . . . . 2.69(17) ?
    C25 C24 O4 C28 . . . . -6.1(3) ?
    C23 C24 O4 C28 . . . . 174.7(2) ?
    O5 C35 O6 Co1 . . . . 11.7(3) ?
    C29 C35 O6 Co1 . . . . -167.95(14) ?
    O3 Co1 O6 C35 . . . . -84.34(17) ?
    N1 Co1 O6 C35 . . . . 60.66(17) ?
    N4 Co1 O6 C35 3_656 . . . 167.49(16) ?
    O2 Co1 O6 C35 . . . . -72.5(3) ?
    C31 C32 O7 C36 . . . . -25.7(3) ?
    C33 C32 O7 C36 . . . . 153.7(2) ?
loop_
    _geom_hbond_atom_site_label_D
    _geom_hbond_atom_site_label_H
    _geom_hbond_atom_site_label_A
    _geom_hbond_site_symmetry_A
    _geom_hbond_distance_DH
    _geom_hbond_distance_HA
    _geom_hbond_distance_DA
    _geom_hbond_angle_DHA
    C17 H015 O6 3_656 0.93 2.46 3.111(3) 127
    C8 H8C O2 . 0.96 2.50 3.255(3) 136
    C20 H03B O2 3_656 0.96 2.42 3.150(3) 132
data_global
_journal_date_recd_electronic     2010-10-31
_journal_date_accepted     2010-11-07
_journal_name_full     'Acta Crystallographica, Section E'
_journal_year     2010
_journal_volume     66
_journal_issue     12
_journal_page_first     m1549
_journal_page_last     m1549
_journal_paper_category     QM
_journal_coeditor_code     HB5721
_publ_contact_author_name     'Lian-Peng Zhao'
_publ_contact_author_address
;
BoHai University
JinZhou, LiaoNing 121013
People's Republic of China
;
_publ_contact_author_email     lianpengzhao@yahoo.com.cn
_publ_contact_author_fax     +86-416-3400171
_publ_contact_author_phone     +86-416-3400171
_publ_section_title
;\
Bis[\m-2,2'-dimethyl-1,1'-(3-oxapentane-1,5-diyl)di-1<i>H</i>-benzimidazole-\
\k^2^<i>N</i>^3^:<i>N</i>^3'^]bis[bis(4-methoxybenzoato)-\k<i>O</i>;\
\k^2^<i>O</i>,<i>O</i>'-cobalt(II)]
;
loop_
    _publ_author_name
    _publ_author_address
    'Lian-Peng Zhao'
;
BoHai University
JinZhou, LiaoNing, 121013
People's Republic of China
;
_publ_section_synopsis     .
