# Supplementary material for: Bis[μ-2,2′-dimethyl-1,1′-(3-oxapentane-1,5-di­yl)di-1H-benzimidazole-κ2 N 3:N 3′]bis­[bis­(4-meth­oxy­benzoato)-κO;κ2 O,O′-cobalt(II)]
Source: Acta Crystallogr Sect E Struct Rep Online. 2010 Nov 13;66(Pt 12):m1549. doi: 10.1107/S160053681004568X (PMC3011569; doi:10.1107/S160053681004568X)
Supplement: Supplementary file 2 [file e-66-m1549-Isup2.hkl]

#
# h,k,l, Fc-squared, Fo-squared, sigma(Fo-squared) and status flag
#
data_I
_shelx_title ' P21C in P2(1)/n'
_shelx_refln_list_code          4
_shelx_F_calc_maximum      252.08
_exptl_crystal_F_000      1452.00
_reflns_d_resolution_high  0.7278
 
loop_
 _symmetry_equiv_pos_as_xyz
 'x, y, z'
 '-x+1/2, y+1/2, -z+1/2'
 '-x, -y, -z'
 'x-1/2, -y-1/2, z-1/2'
 
_cell_length_a    12.4127
_cell_length_b    16.3933
_cell_length_c    17.6106
_cell_angle_alpha  90.000
_cell_angle_beta  109.577
_cell_angle_gamma  90.000
 
_shelx_F_squared_multiplier     1.000
 
loop_
 _refln_index_h
 _refln_index_k
 _refln_index_l
 _refln_F_squared_calc
 _refln_F_squared_meas
 _refln_F_squared_sigma
 _refln_observed_status
   4   0   0      830.32      825.45     29.16 o
   6   0   0       31.79       43.61     23.02 o
   8   0   0      669.64      565.09     33.98 o
  10   0   0     1059.13     1023.49     39.91 o
  12   0   0      500.26      518.14     72.55 o
  14   0   0      583.57      631.62     79.15 o
   2   1   0      662.17      672.25     35.22 o
   3   1   0    10687.76    10538.51     81.10 o
   4   1   0    10410.25    10726.96     53.82 o
   5   1   0     5344.58     5531.65     90.55 o
   6   1   0     3533.88     3529.56     78.25 o
   7   1   0      622.84      661.26     21.85 o
   8   1   0       90.06      118.12     25.65 o
   9   1   0       60.79       55.71     26.35 o
  10   1   0       27.46       52.08     27.80 o
  11   1   0       44.31       48.57     26.00 o
  12   1   0        5.71        1.27     40.46 o
  13   1   0       99.63       73.55     40.94 o
  14   1   0        5.05       19.90     40.69 o
  15   1   0      222.95      167.41     63.84 o
   2   2   0    23503.66    23045.06    159.21 o
   3   2   0    11369.68    11234.94    130.39 o
   4   2   0     5639.73     5866.84     51.00 o
   5   2   0     4957.45     5318.77     80.30 o
   6   2   0      122.16      121.44     24.02 o
   7   2   0       14.86        9.53     30.29 o
   8   2   0        1.45       -7.21     35.05 o
   9   2   0     1545.41     1566.64     45.24 o
  10   2   0      488.33      446.23     34.57 o
  11   2   0      373.23      374.24     32.85 o
  12   2   0       54.20       30.54     40.94 o
  13   2   0      650.82      671.10     55.32 o
  14   2   0        0.02       11.13     42.15 o
  15   2   0        3.90       -5.90     64.64 o
   1   3   0     1367.55     1413.73     36.92 o
   2   3   0     3648.64     3766.39     47.68 o
   3   3   0      178.49      231.45     43.63 o
   4   3   0    25042.35    25096.75    386.36 o
   5   3   0     7030.19     6961.21     60.17 o
   6   3   0     7529.66     7743.70    156.60 o
   7   3   0     4454.52     4257.99     64.30 o
   8   3   0      807.76      789.76     45.51 o
   9   3   0      213.76      242.32     40.78 o
  10   3   0      323.75      300.73     32.82 o
  11   3   0        4.19       10.33     27.63 o
  12   3   0      181.24      181.23     41.65 o
  13   3   0       24.51       13.33     37.97 o
  14   3   0       50.65       96.26     75.45 o
  15   3   0        0.27       22.82     68.95 o
   0   4   0    21047.60    18416.70    153.90 o
   1   4   0     1559.23     1794.38     54.19 o
   2   4   0     1647.50     2035.48     27.05 o
   3   4   0        4.87        9.63     20.05 o
   4   4   0     2820.86     2507.46     89.16 o
   5   4   0       12.30       19.77     34.62 o
   6   4   0     1798.01     1732.74     31.36 o
   7   4   0      512.92      488.90     48.18 o
   8   4   0     1947.75     2003.27     51.65 o
   9   4   0      114.08      108.94     38.38 o
  10   4   0      124.87       97.72     37.74 o
  11   4   0        0.31      -10.21     28.76 o
  12   4   0      759.43      734.37     53.37 o
  13   4   0        3.91       11.14     40.74 o
  14   4   0      161.60      139.19     77.95 o
  15   4   0        7.03       31.62     72.75 o
   1   5   0        0.68       -1.23     28.02 o
   2   5   0      274.10      269.39     22.41 o
   3   5   0     7097.45     7197.80     72.30 o
   4   5   0     1682.18     1680.91     62.44 o
   5   5   0       43.48       84.62     36.03 o
   6   5   0     2236.26     2186.05     70.11 o
   7   5   0     3845.41     3855.56    104.39 o
   8   5   0     2832.91     2966.14     86.48 o
   9   5   0        5.02        1.05     36.51 o
  10   5   0      454.66      420.73     44.81 o
  11   5   0      283.13      268.12     42.64 o
  12   5   0       10.59       26.57     35.50 o
  13   5   0       44.57        5.90     80.45 o
  14   5   0       25.20       93.16     83.56 o
  15   5   0        1.07      -33.72     79.65 o
   0   6   0      155.61      124.48     60.34 o
   1   6   0      832.32      739.49     29.93 o
   2   6   0     1783.48     2164.85     37.93 o
   3   6   0      557.79      523.90     27.36 o
   4   6   0       84.23      117.45     21.35 o
   5   6   0       23.84       28.55     22.10 o
   6   6   0      205.23      218.69     25.34 o
   7   6   0       94.42      105.83     22.40 o
   8   6   0       40.34       44.36     14.17 o
   9   6   0       34.53       40.69     34.44 o
  10   6   0      269.25      231.01     38.98 o
  11   6   0      159.52      203.21     39.06 o
  12   6   0       16.98        2.61     34.81 o
  13   6   0      339.03      381.55     98.77 o
  14   6   0      105.91      141.89     85.06 o
  15   6   0      122.04      107.07     81.25 o
   1   7   0       34.41       50.75     21.92 o
   2   7   0      745.77      790.33     29.63 o
   3   7   0     4027.57     4429.47     51.40 o
   4   7   0      109.70      117.36     21.06 o
   5   7   0      522.66      481.45     62.24 o
   6   7   0      787.35      806.85     33.08 o
   7   7   0     1449.84     1427.81     49.90 o
   8   7   0      221.10      229.90     22.94 o
   9   7   0       25.23       19.61     73.25 o
  10   7   0       12.57       15.73     33.65 o
  11   7   0      712.64      743.34     83.46 o
  12   7   0        5.30       -1.27     34.53 o
  13   7   0      172.25      218.74     85.56 o
  14   7   0        6.27       -6.70     85.26 o
  15   7   0        1.76       42.13     93.86 o
   0   8   0     3281.96     3437.97     72.38 o
   1   8   0      203.74      214.26     27.74 o
   2   8   0       36.77       50.65     22.65 o
   3   8   0     1163.36     1207.63     34.66 o
   4   8   0     1146.16     1080.69     45.78 o
   5   8   0      135.10      160.51     22.97 o
   6   8   0        9.75       10.07     19.60 o
   7   8   0      345.13      383.22     31.07 o
   8   8   0     1860.84     1793.57     37.59 o
   9   8   0      232.32      225.14     18.23 o
  10   8   0      119.65      123.53     24.09 o
  11   8   0       35.78       45.70     46.78 o
  12   8   0      329.92      381.15     94.46 o
  13   8   0        6.61       -4.60     74.75 o
  14   8   0      173.42      214.44     94.96 o
   1   9   0      539.13      582.59     33.38 o
   2   9   0      367.72      342.45     29.95 o
   3   9   0        0.62        0.02     23.61 o
   4   9   0       93.09       97.24     35.49 o
   5   9   0       20.59        3.44     29.10 o
   6   9   0      633.79      653.04     45.67 o
   7   9   0      352.33      351.96     28.11 o
   8   9   0     1492.84     1398.39     84.26 o
   9   9   0      252.31      213.55     19.12 o
  10   9   0     1456.23     1492.19    119.08 o
  11   9   0       58.54       42.18     32.97 o
  12   9   0        5.92        1.00     87.36 o
  13   9   0      191.07      227.35     94.66 o
  14   9   0        6.41       28.32     79.65 o
   0  10   0     4854.19     4954.18    138.69 o
   1  10   0     1441.26     1446.56     47.32 o
   2  10   0      141.63      178.57     27.00 o
   3  10   0      247.36      212.80     28.51 o
   4  10   0       84.25      107.19     32.02 o
   5  10   0      542.35      488.90     43.37 o
   6  10   0      778.24      903.00     52.90 o
   7  10   0        0.07       11.47     33.21 o
   8  10   0      105.48      114.27     19.84 o
   9  10   0        7.51       15.65     14.59 o
  10  10   0      151.56      145.80     84.66 o
  11  10   0      527.35      638.32    107.27 o
  12  10   0       11.92       49.73     91.06 o
  13  10   0      108.90       39.73     95.76 o
   1  11   0      101.36       75.49     33.14 o
   2  11   0        8.64       10.38     29.72 o
   3  11   0      285.20      338.58     33.93 o
   4  11   0        0.53      -30.22     80.95 o
   5  11   0     1994.05     2063.17    129.19 o
   6  11   0      445.54      486.02     45.00 o
   7  11   0      536.35      513.99     44.51 o
   8  11   0      343.92      383.35     95.26 o
   9  11   0       50.72       56.34     76.35 o
  10  11   0        1.06       10.21     86.36 o
  11  11   0       32.69       26.32     93.56 o
  12  11   0        0.41        5.90     92.96 o
   0  12   0     3494.05     3526.88     91.05 o
   1  12   0      442.05      399.15     33.16 o
   2  12   0     1702.16     1790.32     46.37 o
   3  12   0        5.60        0.91     28.98 o
   4  12   0     1393.23     1488.29    112.87 o
   5  12   0      192.83      120.28     86.06 o
   6  12   0      178.77      196.63     86.06 o
   7  12   0       48.71       17.81     81.55 o
   8  12   0      957.79      923.41    119.18 o
   9  12   0       31.76       -1.10     84.46 o
  10  12   0      338.82      404.07    101.57 o
  11  12   0       26.87       25.52     93.96 o
  12  12   0      117.56      144.00     89.06 o
   1  13   0       19.27       10.96     27.90 o
   2  13   0      783.73      801.57     42.93 o
   3  13   0      482.41      453.57     37.61 o
   4  13   0     1827.83     1934.88     51.26 o
   5  13   0       25.14       40.84     38.79 o
   6  13   0      767.33      822.84     79.30 o
   7  13   0       61.58       60.08     37.58 o
   8  13   0        2.57       -5.30     95.16 o
   9  13   0       12.70       69.45     93.56 o
  10  13   0      212.70      212.04     95.46 o
  11  13   0        0.94       -7.91     98.57 o
   0  14   0     1161.08     1218.61     89.46 o
   1  14   0      577.59      595.20     44.37 o
   2  14   0      150.30      154.74     34.54 o
   3  14   0       89.36       80.43     32.21 o
   4  14   0       17.27       37.44     28.98 o
   5  14   0        5.47       -5.25     38.53 o
   6  14   0       91.47       43.97     38.91 o
   7  14   0       23.62        0.30     96.66 o
   8  14   0      192.65      187.92     98.97 o
   9  14   0        0.83       12.21     93.06 o
  10  14   0       10.43       -2.50     86.56 o
   1  15   0       74.51       64.64     45.93 o
   2  15   0       58.92       62.53     45.04 o
   3  15   0     1135.12     1055.83     48.74 o
   4  15   0       91.32       78.80     31.07 o
   5  15   0      319.53      293.33     47.97 o
   6  15   0       76.57       63.34     94.16 o
   7  15   0      555.60      606.30    113.78 o
   8  15   0      156.46      179.42     95.96 o
   9  15   0       94.46      153.70    101.07 o
  10  15   0        2.08      -14.91     84.66 o
   0  16   0      311.36      260.57     69.65 o
   1  16   0        3.16        0.03     38.74 o
   2  16   0      507.27      547.83     56.12 o
   3  16   0      499.96      558.99     55.50 o
   4  16   0       21.72       41.91     40.06 o
   5  16   0       14.03      -12.81     91.26 o
   6  16   0       41.24       68.95     92.46 o
   7  16   0       13.41       30.72     97.26 o
   8  16   0       90.74       60.64     94.96 o
   9  16   0        0.09       20.51     96.56 o
   1  17   0      159.73      137.16     47.58 o
   2  17   0      310.62      327.63     53.97 o
   3  17   0        9.83       23.84     44.70 o
   4  17   0      152.34      254.87     96.66 o
   5  17   0        6.17      -27.82     92.46 o
   6  17   0      283.61      306.60     99.77 o
   7  17   0       93.00       72.15    102.67 o
   8  17   0      179.08      342.33    111.17 o
   0  18   0      216.38      317.41     74.35 o
   1  18   0      109.81      141.45     48.65 o
   2  18   0      333.33      401.20     46.20 o
   3  18   0      239.03      294.39     98.47 o
   4  18   0       53.66       19.41     88.76 o
   5  18   0       47.85       73.65     96.66 o
   6  18   0       15.80       32.22     90.86 o
   7  18   0       11.84      -30.02    101.97 o
   1  19   0       74.12       79.35     47.77 o
   2  19   0       15.10      -37.93     75.45 o
   3  19   0       54.22       80.75     93.26 o
   4  19   0        4.65       14.41     89.56 o
   5  19   0       78.44       73.55     96.36 o
   6  19   0        5.35       19.51     96.46 o
   0  20   0      179.42      144.80     72.05 o
   1  20   0      210.67      224.85     79.05 o
   2  20   0      118.96      109.07     80.55 o
   3  20   0      170.31      184.02     83.76 o
   4  20   0       54.74       45.63     88.66 o
   2  21   0        1.95       25.62     77.55 o
   3  21   0        2.15      -21.21     82.35 o
   4  21   0       19.43       18.31     88.96 o
   3  22   0        0.57      -18.71     81.45 o
 -15   0   1       20.85       -6.70     59.84 o
 -13   0   1      605.38      636.62     79.15 o
 -11   0   1     1263.19     1399.03     91.86 o
  -9   0   1      896.17      837.86     42.22 o
  -7   0   1     1003.96      933.46     38.15 o
  -5   0   1       12.22       -2.71     25.84 o
  -3   0   1      495.76      398.26     30.72 o
   3   0   1     1094.75     1269.07     31.94 o
   5   0   1    21491.75    22334.79    188.12 o
   7   0   1     1892.62     2171.81     43.00 o
   9   0   1      810.15      821.10     32.87 o
  11   0   1      410.85      425.78     65.54 o
  13   0   1      390.73      424.58     69.25 o
 -15   1   1      103.66      103.87     64.94 o
 -14   1   1      147.55      118.56     45.04 o
 -13   1   1        6.02       23.97     42.82 o
 -12   1   1      162.67      142.45     45.30 o
 -11   1   1       16.29       31.33     28.00 o
 -10   1   1        2.48       -6.82     28.29 o
  -9   1   1      227.15      255.74     31.36 o
  -8   1   1      115.98      101.44     27.56 o
  -7   1   1       39.81       43.32     18.87 o
  -6   1   1     2935.49     3073.45     38.06 o
  -5   1   1     4030.06     4181.74     44.81 o
  -4   1   1     1487.65     1726.24     28.87 o
  -3   1   1    15473.55    15273.54    157.75 o
   2   1   1      199.50      222.55     16.55 o
   3   1   1     7165.02     7004.63     50.16 o
   4   1   1      746.02      729.41     27.02 o
   5   1   1      166.52      174.82     23.28 o
   6   1   1      492.71      519.31     16.72 o
   7   1   1     1780.63     1786.63     53.31 o
   8   1   1     1770.06     1736.09     57.11 o
   9   1   1      189.34      203.28     27.00 o
  10   1   1     1542.44     1549.16     42.21 o
  11   1   1     2074.72     1891.37     97.57 o
  12   1   1        1.91       -2.36     38.01 o
  13   1   1       68.82       52.49     39.15 o
  14   1   1        8.75       -3.00     60.14 o
 -15   2   1        1.40       16.91     73.25 o
 -14   2   1      123.53      169.60     46.65 o
 -13   2   1       20.79       35.91     41.93 o
 -12   2   1      754.31      791.53     57.79 o
 -11   2   1      277.64      234.30     32.80 o
 -10   2   1     1313.88     1363.21     46.80 o
  -9   2   1      135.18      190.26     30.55 o
  -8   2   1      368.31      368.52     31.39 o
  -7   2   1      334.48      302.62     37.72 o
  -6   2   1     7002.15     6948.10    136.79 o
  -5   2   1     2662.47     3233.61     41.76 o
  -4   2   1     4454.90     4623.77     53.60 o
  -3   2   1      419.64      499.43     43.63 o
  -2   2   1    12590.47    12244.11    118.88 o
  -1   2   1     2943.02     2424.51     49.33 o
   2   2   1      873.48      790.12     45.13 o
   3   2   1    11550.33    11703.04     94.07 o
   4   2   1    13150.91    13384.96     89.08 o
   5   2   1     1463.45     1588.76     36.89 o
   6   2   1      648.54      569.69     29.23 o
   7   2   1      548.26      596.81     33.12 o
   8   2   1      288.36      305.17     37.34 o
   9   2   1     1202.62     1187.94     40.53 o
  10   2   1       13.67        4.60     26.55 o
  11   2   1      148.81      125.84     27.29 o
  12   2   1      574.39      570.28     50.73 o
  13   2   1       16.62       34.94     38.61 o
  14   2   1      338.50      326.12     74.95 o
 -16   3   1       12.82       20.91     72.45 o
 -15   3   1        4.13      -16.71     71.15 o
 -14   3   1       15.00       29.26     43.66 o
 -13   3   1        4.75       -4.66     41.13 o
 -12   3   1       67.85       29.50     41.38 o
 -11   3   1       41.77       33.06     30.02 o
 -10   3   1      664.94      677.17     38.85 o
  -9   3   1      654.52      740.81     39.39 o
  -8   3   1        6.64        9.88     34.21 o
  -7   3   1      176.67      228.45     62.14 o
  -6   3   1    13590.28    13448.50    114.46 o
  -5   3   1      966.13      916.60     29.05 o
  -4   3   1     5451.28     5451.41    113.58 o
  -3   3   1    49132.09    50192.04   1123.24 o
  -2   3   1      336.51      347.28     25.84 o
  -1   3   1    11038.20    11186.27     79.45 o
   0   3   1       19.16       38.98     20.65 o
   1   3   1     1830.67     1721.04     63.44 o
   2   3   1     1336.99     1456.46     63.24 o
   3   3   1      568.91      645.83     59.84 o
   4   3   1      677.52      752.32     72.15 o
   5   3   1       26.86       15.26     20.13 o
   6   3   1        3.05       20.48     22.65 o
   7   3   1     2653.86     2601.11     51.61 o
   8   3   1      100.18       99.58     27.54 o
   9   3   1     1795.17     1923.47    104.32 o
  10   3   1     1160.62     1226.22     42.87 o
  11   3   1      466.14      456.90     34.28 o
  12   3   1      219.09      216.29     43.23 o
  13   3   1      112.68      136.14     41.39 o
  14   3   1       97.61       66.14     70.45 o
  15   3   1       25.57       10.31     64.44 o
 -15   4   1        0.63       19.91     80.55 o
 -14   4   1      204.86      210.64     83.76 o
 -13   4   1      303.95      315.96     62.14 o
 -12   4   1      169.09      160.25     43.19 o
 -11   4   1       47.23       53.37     31.44 o
 -10   4   1      429.08      418.14     37.47 o
  -9   4   1     5757.63     6097.79    104.73 o
  -8   4   1       22.83       37.93     62.14 o
  -7   4   1     4469.89     4541.66     55.23 o
  -6   4   1      664.40      651.05     29.35 o
  -5   4   1       31.66       20.61     42.83 o
  -4   4   1     1158.70     1080.22     66.94 o
  -3   4   1     2611.89     2726.06     47.74 o
  -2   4   1     3291.06     3083.83     38.06 o
  -1   4   1     5820.08     6336.24     65.01 o
   0   4   1    45445.98    43133.45    633.32 o
   1   4   1     8007.39     7393.06     87.24 o
   2   4   1      621.75      627.76     29.30 o
   3   4   1     1732.63     1468.64     26.16 o
   4   4   1     4534.95     4840.17     80.71 o
   5   4   1     4126.42     4228.24     81.04 o
   6   4   1      743.32      767.64     48.72 o
   7   4   1     2608.91     2471.79     51.22 o
   8   4   1       59.13       39.84     27.08 o
   9   4   1        3.28        9.16     28.33 o
  10   4   1       17.21       15.93     34.45 o
  11   4   1        1.11       -6.42     28.35 o
  12   4   1       49.77       71.50     37.26 o
  13   4   1      464.03      446.90     86.66 o
  14   4   1        0.86        4.20     70.65 o
  15   4   1       57.03       50.13     68.75 o
 -15   5   1      237.43      259.27     86.06 o
 -14   5   1       36.28       55.44     77.95 o
 -13   5   1      200.97      205.62     45.25 o
 -12   5   1       61.80       71.91     41.48 o
 -11   5   1      100.69      106.68     32.20 o
 -10   5   1        0.87        0.81     37.49 o
  -9   5   1     1276.30     1128.65     96.76 o
  -8   5   1        1.65       10.08     21.04 o
  -7   5   1     7258.76     7193.33     72.27 o
  -6   5   1      823.46      901.68     69.15 o
  -5   5   1      648.23      587.79     68.65 o
  -4   5   1     2071.81     2217.80     48.31 o
  -3   5   1       92.12       91.92     23.34 o
  -2   5   1      994.69     1038.45     29.14 o
  -1   5   1       75.84       48.44     30.50 o
   0   5   1     2769.07     2960.59     56.91 o
   1   5   1     4502.66     4384.80     49.11 o
   2   5   1      151.71      168.56     16.41 o
   3   5   1     1521.21     1584.90     34.77 o
   4   5   1        9.72        8.47     13.94 o
   5   5   1     2730.18     2548.12     76.20 o
   6   5   1      819.53      826.32     43.64 o
   7   5   1       74.26       85.44     25.93 o
   8   5   1     2832.46     2868.90     57.88 o
   9   5   1        8.51       15.77     31.88 o
  10   5   1     2401.01     2310.67     68.94 o
  11   5   1      394.22      402.31     43.66 o
  12   5   1      186.53      201.53     38.90 o
  13   5   1        3.46       32.02     78.25 o
  14   5   1        7.82       26.32     75.45 o
  15   5   1       12.74       -4.70     74.95 o
 -15   6   1       53.68       60.44     83.96 o
 -14   6   1       35.35       54.64     80.35 o
 -13   6   1      255.99      253.16     44.85 o
 -12   6   1      635.46      648.53     53.70 o
 -11   6   1       12.54       32.88     36.95 o
 -10   6   1     2677.89     2627.65    126.88 o
  -9   6   1       54.13       40.33     64.34 o
  -8   6   1     3001.87     2911.26     50.98 o
  -7   6   1     1057.32     1077.47     38.32 o
  -6   6   1        4.01       31.08     24.99 o
  -5   6   1     6635.15     7153.74     84.95 o
  -4   6   1     1150.12     1089.38     38.00 o
  -3   6   1      326.49      280.13     27.78 o
  -2   6   1     1321.59     1192.53     34.61 o
  -1   6   1        1.50       13.02     31.13 o
   0   6   1     4716.85     4653.21     58.18 o
   1   6   1       52.38       22.80     23.83 o
   2   6   1     5196.42     5043.15     46.87 o
   3   6   1     1905.99     2044.22     48.41 o
   4   6   1     2304.92     2371.06     35.11 o
   5   6   1     1527.66     1600.11     32.66 o
   6   6   1      104.73       60.96     38.57 o
   7   6   1       12.04       11.64     44.89 o
   8   6   1      108.46       79.26     27.26 o
   9   6   1      535.81      468.61     39.02 o
  10   6   1        0.54       -3.80     32.09 o
  11   6   1      217.84      217.76     37.71 o
  12   6   1        1.89        8.41     82.25 o
  13   6   1       43.68       19.21     75.35 o
  14   6   1       83.96       91.86     83.76 o
  15   6   1       56.55       74.55     83.86 o
 -15   7   1       36.00       15.61     88.66 o
 -14   7   1      552.93      554.57    105.67 o
 -13   7   1      453.32      447.10     91.66 o
 -12   7   1       15.70       26.41     37.61 o
 -11   7   1       22.81       26.15     38.51 o
 -10   7   1     2614.00     2556.19    138.89 o
  -9   7   1       18.62        2.10     22.19 o
  -8   7   1     1627.23     1694.77     40.56 o
  -7   7   1      116.36      103.18     27.85 o
  -6   7   1     6930.70     7172.58    109.28 o
  -5   7   1      382.36      460.80     32.78 o
  -4   7   1     3497.89     3573.89     61.80 o
  -3   7   1      405.89      399.36     27.66 o
  -2   7   1     2612.75     2520.53     45.87 o
  -1   7   1       29.69       67.21     25.68 o
   0   7   1      573.36      499.35     30.99 o
   1   7   1      167.03      159.75     25.84 o
   2   7   1       25.53       59.25     18.61 o
   3   7   1      735.78      697.25     39.00 o
   4   7   1     2341.82     2401.77     56.15 o
   5   7   1      884.78      883.35     38.00 o
   6   7   1      997.86      926.00     29.11 o
   7   7   1      449.97      440.67     27.06 o
   8   7   1      919.27     1082.82     97.76 o
   9   7   1       19.46       29.33     28.31 o
  10   7   1      268.13      299.45     37.26 o
  11   7   1      232.65      209.26     35.94 o
  12   7   1       89.93       99.47     82.45 o
  13   7   1        0.10      -28.12     86.36 o
  14   7   1       88.84       46.13     81.45 o
 -14   8   1       52.40      109.17     91.16 o
 -13   8   1      508.30      607.60     98.67 o
 -12   8   1        0.26       19.21     37.96 o
 -11   8   1     1007.30     1073.23     59.90 o
 -10   8   1      569.80      484.85     22.02 o
  -9   8   1      521.70      505.55     27.79 o
  -8   8   1       74.56       91.72     32.15 o
  -7   8   1      220.07      216.74     40.48 o
  -6   8   1       86.05       54.00     24.06 o
  -5   8   1      638.99      671.30     36.03 o
  -4   8   1      128.90      187.46     35.33 o
  -3   8   1      147.03      124.85     26.13 o
  -2   8   1      208.94      325.03     28.90 o
  -1   8   1     1091.28     1070.88     33.40 o
   0   8   1       22.81       23.19     27.56 o
   1   8   1     3663.49     3599.16     57.57 o
   2   8   1        1.23        3.79     19.96 o
   3   8   1     1067.92     1023.65     28.47 o
   4   8   1     1467.91     1262.09     46.29 o
   5   8   1     2136.92     2138.13     50.38 o
   6   8   1      332.63      309.00     18.40 o
   7   8   1       73.48       68.04     17.89 o
   8   8   1      692.76      627.80     23.99 o
   9   8   1       13.03       17.96     17.55 o
  10   8   1        6.28        6.30     29.87 o
  11   8   1       67.88       76.95     69.65 o
  12   8   1      160.36      126.48     76.15 o
  13   8   1      107.85      174.82     85.96 o
  14   8   1       44.94       42.03     90.86 o
 -14   9   1       51.81      -10.91     76.45 o
 -13   9   1       11.13        3.40     85.36 o
 -12   9   1       47.56        6.30     84.26 o
 -11   9   1      337.34      334.22     92.96 o
 -10   9   1      483.44      407.71     28.50 o
  -9   9   1        0.93        4.91     21.14 o
  -8   9   1       29.92       39.37     29.04 o
  -7   9   1     1154.74     1212.34     46.69 o
  -6   9   1      372.24      405.45     34.48 o
  -5   9   1      890.23      831.21     48.72 o
  -4   9   1     1253.36     1136.28     52.38 o
  -3   9   1     3418.08     3389.78     57.85 o
  -2   9   1      266.33      297.75     30.66 o
  -1   9   1      725.77      676.15     37.24 o
   0   9   1      231.16      299.14     32.79 o
   1   9   1      791.16      772.84     36.72 o
   2   9   1      154.15      229.24     24.92 o
   3   9   1       26.04       29.22     21.03 o
   4   9   1      216.41      236.63     35.13 o
   5   9   1      112.72      118.71     28.43 o
   6   9   1     1059.42     1097.15     49.45 o
   7   9   1     1868.19     1813.35     59.39 o
   8   9   1      293.87      291.49     50.83 o
   9   9   1       53.91       51.35     15.79 o
  10   9   1       30.74       38.08     27.46 o
  11   9   1      439.68      452.60     89.36 o
  12   9   1      125.91      108.07     84.86 o
  13   9   1       11.32        8.01     87.06 o
 -13  10   1       47.34       97.66     94.16 o
 -12  10   1      223.23      218.44     95.16 o
 -11  10   1        2.44       41.13     81.85 o
 -10  10   1      414.47      398.16     41.18 o
  -9  10   1       26.47        6.82     23.93 o
  -8  10   1      213.28      236.37     29.16 o
  -7  10   1      455.51      465.34     35.57 o
  -6  10   1       77.60       40.13     80.15 o
  -5  10   1      167.09      193.70     50.29 o
  -4  10   1     2240.46     2135.04     75.24 o
  -3  10   1      368.46      333.50     36.00 o
  -2  10   1     4195.46     4287.30     74.26 o
  -1  10   1     3379.55     3560.16     79.18 o
   0  10   1     3554.21     3188.51     81.65 o
   1  10   1     2035.55     1992.79     47.00 o
   2  10   1     4538.46     4611.01     64.41 o
   3  10   1       20.60       21.81     23.26 o
   4  10   1     2836.03     2620.50     60.37 o
   5  10   1     2605.94     2701.89     71.25 o
   6  10   1      507.61      521.83     41.53 o
   7  10   1      143.96      131.07     37.42 o
   8  10   1       46.26       39.50     29.84 o
   9  10   1       50.26       35.11     17.48 o
  10  10   1        4.93        3.40     83.26 o
  11  10   1       20.89        7.40     83.26 o
  12  10   1      426.74      406.27    104.57 o
  13  10   1       76.13       85.86     92.66 o
 -13  11   1       61.31       56.94     97.06 o
 -12  11   1       82.79       92.56     96.66 o
 -11  11   1        1.07       22.72     78.75 o
 -10  11   1       52.53       53.54     91.46 o
  -9  11   1      253.90      239.96     93.36 o
  -8  11   1       56.94       63.04     87.96 o
  -7  11   1      363.30      362.14     77.45 o
  -6  11   1     1196.88     1161.87    100.57 o
  -5  11   1      740.42      720.28     98.27 o
  -4  11   1        5.72       20.15     29.76 o
  -3  11   1       72.33       78.31     33.77 o
  -2  11   1      712.88      767.00     41.84 o
  -1  11   1      197.16      191.12     29.79 o
   0  11   1      506.94      503.17     35.49 o
   1  11   1      167.49      199.87     34.01 o
   2  11   1       18.13       13.17     28.55 o
   3  11   1      143.94      174.92     24.72 o
   4  11   1      472.95      536.06     46.28 o
   5  11   1       24.18       35.98     37.07 o
   6  11   1       46.49       52.75     32.32 o
   7  11   1       18.66        6.24     30.35 o
   8  11   1      290.28      277.90     36.11 o
   9  11   1      377.62      418.28     87.56 o
  10  11   1      429.35      511.84     96.96 o
  11  11   1       15.79       17.71     92.76 o
  12  11   1       48.88       75.65     82.05 o
 -12  12   1      100.18      146.30     96.96 o
 -11  12   1      246.26      295.70     89.36 o
 -10  12   1       69.33       50.73     94.46 o
  -9  12   1       31.71       45.53     93.36 o
  -8  12   1      172.09      174.58     43.07 o
  -7  12   1        4.40       31.13     41.31 o
  -6  12   1      350.50      344.92     48.25 o
  -5  12   1       21.08        8.56     39.37 o
  -4  12   1       51.62       48.66     29.34 o
  -3  12   1      609.37      577.67     39.42 o
  -2  12   1      233.40      216.77     31.27 o
  -1  12   1      586.58      583.22     35.99 o
   0  12   1      594.30      586.54     33.66 o
   1  12   1      304.12      306.87     30.81 o
   2  12   1       96.50       85.30     31.63 o
   3  12   1      105.46      116.23     35.05 o
   4  12   1      475.98      518.94     97.26 o
   5  12   1     1213.69     1256.73    118.38 o
   6  12   1       95.79      110.52     36.02 o
   7  12   1     1342.12     1290.73    122.88 o
   8  12   1      370.50      319.81     99.87 o
   9  12   1       74.96       60.04     75.25 o
  10  12   1       15.21      -18.21     74.85 o
  11  12   1       48.23       56.74     92.86 o
  12  12   1       60.60       51.83     91.06 o
 -11  13   1        0.77       -4.30     77.75 o
 -10  13   1       24.46       31.72     93.56 o
  -9  13   1       86.85       22.51     89.86 o
  -8  13   1      526.19      583.79     96.16 o
  -7  13   1      876.92      849.44     58.13 o
  -6  13   1       85.35       98.72     43.14 o
  -5  13   1      199.35      221.49     46.99 o
  -4  13   1      411.73      433.43     38.21 o
  -3  13   1      211.32      212.36     35.75 o
  -2  13   1       14.70        8.49     33.24 o
  -1  13   1      750.00      724.90     38.88 o
   0  13   1        1.13        1.76     28.38 o
   1  13   1      618.38      658.50     41.29 o
   2  13   1        2.33       -4.67     30.51 o
   3  13   1       13.04       21.13     28.70 o
   4  13   1      121.07       90.76     89.46 o
   5  13   1       84.94       98.67     91.16 o
   6  13   1       17.24        8.61     74.05 o
   7  13   1      500.87      523.15     90.16 o
   8  13   1        8.32       33.52     90.76 o
   9  13   1      149.69      222.15     89.06 o
  10  13   1       30.52       42.73     89.76 o
  11  13   1      233.41      247.86     88.86 o
 -11  14   1       25.55       38.03     82.25 o
 -10  14   1       66.72       49.03     89.86 o
  -9  14   1        1.31        1.10     84.06 o
  -8  14   1      204.12      279.28    103.77 o
  -7  14   1      230.82      196.33     82.05 o
  -6  14   1      167.58      148.63     45.26 o
  -5  14   1       19.53       20.52     41.26 o
  -4  14   1       16.67       45.26     32.06 o
  -3  14   1     1194.85     1176.04     51.53 o
  -2  14   1      191.87      197.68     37.30 o
  -1  14   1        0.68       -1.59     46.13 o
   0  14   1       88.04      107.76     37.69 o
   1  14   1      804.25      769.24     45.15 o
   2  14   1      508.19      527.07     39.44 o
   3  14   1      303.65      279.64     32.90 o
   4  14   1      668.77      525.76     60.19 o
   5  14   1       61.23       65.93     38.45 o
   6  14   1      151.72      128.07     36.94 o
   7  14   1       42.25       40.93     78.95 o
   8  14   1       30.34       -1.20     86.56 o
   9  14   1       15.00      -36.82     92.96 o
  10  14   1        1.09      -14.21     97.46 o
 -10  15   1       24.96       55.84     88.76 o
  -9  15   1       19.43        9.61     76.55 o
  -8  15   1      286.03      296.00    106.77 o
  -7  15   1       57.14       91.36     92.96 o
  -6  15   1      269.18      261.67    100.47 o
  -5  15   1        2.97       13.91     70.55 o
  -4  15   1      510.47      552.71     51.20 o
  -3  15   1        0.13       11.14     45.79 o
  -2  15   1      287.72      314.90     50.14 o
  -1  15   1      299.79      257.63     53.45 o
   0  15   1      185.81      181.91     45.93 o
   1  15   1       51.25       30.14     38.18 o
   2  15   1       89.29       72.94     31.97 o
   3  15   1      538.72      500.43     38.11 o
   4  15   1      158.55      172.36     50.48 o
   5  15   1       42.81       30.85     38.69 o
   6  15   1       80.42      115.98     76.45 o
   7  15   1      157.61      104.27     86.56 o
   8  15   1      243.58      158.50     85.06 o
   9  15   1       10.56       26.32    101.07 o
  -9  16   1       88.31       83.86     87.96 o
  -8  16   1      311.85      279.18    108.77 o
  -7  16   1       12.31       41.33    100.47 o
  -6  16   1        7.90       22.51     94.06 o
  -5  16   1      154.70      200.83     91.46 o
  -4  16   1       37.86       35.07     43.34 o
  -3  16   1        5.02        8.67     44.64 o
  -2  16   1        2.49       18.58     46.23 o
  -1  16   1        2.20       -9.58     49.03 o
   0  16   1      162.69      150.61     47.45 o
   1  16   1       96.27       96.28     45.66 o
   2  16   1       28.03       38.41     44.52 o
   3  16   1      114.34      125.36     41.39 o
   4  16   1      148.21      203.73     97.46 o
   5  16   1       30.98       23.82     96.36 o
   6  16   1       58.62      129.29     83.76 o
   7  16   1       69.23       92.86     93.56 o
   8  16   1        0.14       12.21     78.15 o
  -8  17   1       21.85       12.81     98.17 o
  -7  17   1       30.80       22.82    100.57 o
  -6  17   1       33.35       70.85     88.16 o
  -5  17   1      437.49      408.77    106.47 o
  -4  17   1        7.87        2.14     42.57 o
  -3  17   1      964.28      933.70     63.86 o
  -2  17   1       29.91       36.65     47.94 o
  -1  17   1      204.62      285.40     45.18 o
   0  17   1       12.86       -0.85     45.28 o
   1  17   1      112.47      110.71     47.96 o
   2  17   1       55.70       60.81     37.70 o
   3  17   1        2.68       -7.31     41.26 o
   4  17   1       63.19       57.64     86.56 o
   5  17   1      112.11      151.20     97.36 o
   6  17   1       43.29       48.23     88.56 o
   7  17   1       10.10       -9.71     99.47 o
   8  17   1        1.84      -46.63     93.56 o
  -7  18   1        9.50       -1.30     94.76 o
  -6  18   1       37.41       40.43     79.35 o
  -5  18   1       75.75       84.96     97.26 o
  -4  18   1       35.53       70.55     93.66 o
  -3  18   1       72.23       75.90     45.22 o
  -2  18   1        7.67        6.25     46.93 o
  -1  18   1      132.61      185.16     50.40 o
   0  18   1       90.95       92.62     47.25 o
   1  18   1      258.43      311.04     73.80 o
   2  18   1       21.73       28.11     42.35 o
   3  18   1        0.87      -20.41     89.66 o
   4  18   1       78.10       38.33     78.35 o
   5  18   1      107.30      124.08     93.86 o
   6  18   1       17.96       43.23     98.27 o
  -6  19   1      273.49      264.38     90.56 o
  -5  19   1       50.12       58.24     97.26 o
  -4  19   1      227.70      307.80    100.47 o
  -3  19   1        0.47       23.92     76.85 o
  -2  19   1        3.74      -28.85     40.99 o
  -1  19   1        7.29       26.22     47.32 o
   0  19   1       15.32       10.74     47.49 o
   1  19   1        2.58      -10.34     46.03 o
   2  19   1       22.90       22.31     81.15 o
   3  19   1       69.88       51.63     87.36 o
   4  19   1       14.53        3.50     83.26 o
   5  19   1        6.21       22.61     80.85 o
  -4  20   1       16.49       49.23     95.26 o
  -3  20   1        9.03       13.33     57.52 o
  -2  20   1        0.16       16.11     72.55 o
  -1  20   1      121.76      124.39     50.83 o
   0  20   1      118.58       75.45     72.95 o
   1  20   1       90.84      101.67     79.55 o
   2  20   1       68.64      101.57     82.45 o
   3  20   1        5.92        8.21     84.46 o
   4  20   1      110.05      154.15     66.70 o
  -3  21   1       87.39      133.89     82.35 o
  -2  21   1        9.17       25.42     74.05 o
   1  21   1        1.51       -2.10     73.35 o
   2  21   1        0.28      -19.11     74.55 o
   3  21   1       23.73        3.40     79.05 o
   4  21   1       16.74      -19.61     86.36 o
   3  22   1       25.02        8.01     77.65 o
 -14   0   2       17.16       43.53     66.44 o
 -12   0   2      301.32      303.60     70.95 o
 -10   0   2     1015.24     1054.52     49.37 o
  -8   0   2     2978.60     3006.34     64.06 o
  -6   0   2     7564.20     7411.11     83.28 o
  -4   0   2     8894.66    10048.16    108.67 o
  -2   0   2      163.31      194.63     27.32 o
   2   0   2      860.20      835.56     23.08 o
   4   0   2     5414.92     4958.03     58.87 o
   6   0   2     3670.89     3475.80     87.56 o
   8   0   2      331.48      270.28     22.41 o
  10   0   2       71.04       80.25     50.13 o
  12   0   2        3.16       -1.00     51.63 o
 -16   1   2       16.40       24.42     68.15 o
 -15   1   2       23.31        4.52     46.46 o
 -14   1   2       31.69       50.42     45.52 o
 -13   1   2      105.03       88.29     46.30 o
 -12   1   2        4.88       19.34     43.86 o
 -11   1   2       20.15       44.88     31.06 o
 -10   1   2     1836.07     1871.47     57.46 o
  -9   1   2      144.12      152.59     30.66 o
  -8   1   2        2.93       -8.02     27.19 o
  -7   1   2       75.01       78.91     21.82 o
  -6   1   2       38.26       39.23     23.45 o
  -5   1   2       70.72       30.60     19.40 o
  -4   1   2      683.60      638.49     23.73 o
  -3   1   2    17411.72    16867.16    118.68 o
  -2   1   2     5964.71     5518.55     72.85 o
   1   1   2    30553.12    30278.75    432.79 o
   2   1   2      270.01      217.37     11.46 o
   3   1   2     5108.21     5423.61     56.79 o
   4   1   2     9656.83    10332.02    107.57 o
   5   1   2      806.30     1000.21     30.55 o
   6   1   2      109.44      141.38     22.54 o
   7   1   2      155.21      109.84     30.41 o
   8   1   2        8.11        8.33     30.51 o
   9   1   2      979.06      985.58     33.87 o
  10   1   2      561.11      585.60     28.66 o
  11   1   2      218.32      248.31     42.57 o
  12   1   2      582.20      576.83     49.17 o
  13   1   2        3.90       11.76     37.45 o
 -16   2   2        0.00      -35.82     76.55 o
 -15   2   2       69.06       65.30     47.57 o
 -14   2   2       44.63       61.47     45.20 o
 -13   2   2       45.47       23.88     45.00 o
 -12   2   2      323.07      290.57     50.66 o
 -11   2   2        6.57       -3.97     30.92 o
 -10   2   2        9.61       12.25     31.61 o
  -9   2   2     1020.46     1003.43     42.74 o
  -8   2   2      121.47      133.80     30.36 o
  -7   2   2     1299.82     1191.19     48.21 o
  -6   2   2     3380.62     3086.79     46.68 o
  -5   2   2       87.67       40.95     26.98 o
  -4   2   2     4077.78     4125.96     58.36 o
  -3   2   2      336.96      380.55     44.23 o
  -2   2   2     2468.68     2017.04     60.34 o
  -1   2   2    23373.29    23128.32    526.05 o
   0   2   2     2070.18     2153.52     63.39 o
   1   2   2     1163.41     1126.35     49.53 o
   2   2   2       46.49       64.21     29.21 o
   3   2   2     1860.84     1952.52     28.21 o
   4   2   2      309.89      454.99     22.37 o
   5   2   2    25542.24    26177.82    119.07 o
   6   2   2      983.72     1227.13     34.92 o
   7   2   2     1043.26      966.83     35.94 o
   8   2   2       41.82       57.58     26.31 o
   9   2   2       45.65       58.49     34.66 o
  10   2   2        3.06       15.50     23.45 o
  11   2   2        0.42       -1.32     36.16 o
  12   2   2       15.08        1.48     35.91 o
  13   2   2       94.21      124.58     63.74 o
  14   2   2        3.17        4.60     61.64 o
 -16   3   2       22.69       39.23     73.55 o
 -15   3   2       56.81       73.75     79.05 o
 -14   3   2       23.73       41.29     43.43 o
 -13   3   2      187.43      219.98     49.73 o
 -12   3   2       73.24       82.08     44.10 o
 -11   3   2      301.76      294.64     35.29 o
 -10   3   2      608.15      514.16     38.95 o
  -9   3   2      624.32      691.35     40.29 o
  -8   3   2      269.62      242.73     39.27 o
  -7   3   2     1548.55     1640.66     47.18 o
  -6   3   2     1772.81     1880.99     63.34 o
  -5   3   2     2903.48     3036.39     54.46 o
  -4   3   2     4691.52     4838.10    110.27 o
  -3   3   2    13393.25    13657.34    154.60 o
  -2   3   2    28803.13    30336.31    311.00 o
  -1   3   2    52844.13    53161.15    647.86 o
   0   3   2     8471.09     8069.34     77.25 o
   1   3   2    11284.81    11132.88    106.95 o
   2   3   2     2039.10     2277.31     73.75 o
   3   3   2     1686.63     1642.70     50.25 o
   4   3   2     2169.68     2307.39     34.30 o
   5   3   2      357.42      325.64     23.38 o
   6   3   2     1288.35     1432.98     36.63 o
   7   3   2       90.30       79.13     24.64 o
   8   3   2      323.37      334.35     30.87 o
   9   3   2     1422.24     1440.09     55.22 o
  10   3   2        7.54       19.21     31.71 o
  11   3   2      867.33      884.65     51.76 o
  12   3   2      274.62      289.68     46.08 o
  13   3   2      418.05      444.49     78.35 o
  14   3   2        1.16       30.92     63.24 o
 -16   4   2        0.14      -33.12     83.56 o
 -15   4   2       17.75       54.04     78.75 o
 -14   4   2        3.62        9.73     43.40 o
 -13   4   2      243.79      219.85     49.80 o
 -12   4   2      607.52      604.17     55.28 o
 -11   4   2      381.43      354.97     37.88 o
 -10   4   2      333.24      260.87     35.75 o
  -9   4   2     1618.89     1572.71     65.36 o
  -8   4   2     2368.98     2254.21     54.45 o
  -7   4   2      355.52      364.02     45.23 o
  -6   4   2     8395.14     8421.99     79.08 o
  -5   4   2     9140.83     9756.86    164.71 o
  -4   4   2    10297.35    10792.95    159.61 o
  -3   4   2       26.69       53.83     27.11 o
  -2   4   2    14431.87    15708.51    108.23 o
  -1   4   2    15571.69    15124.18    109.76 o
   0   4   2     2827.10     2695.77     48.90 o
   1   4   2        3.17       15.19     16.31 o
   2   4   2        6.75       15.22     16.42 o
   3   4   2      163.01      153.10     51.13 o
   4   4   2     3721.32     3820.38    100.42 o
   5   4   2     3017.03     3040.62     43.15 o
   6   4   2     2343.90     2323.25     43.51 o
   7   4   2      502.72      480.62     30.43 o
   8   4   2     1029.46     1088.89     40.19 o
   9   4   2      352.09      369.26     32.12 o
  10   4   2       26.54       53.86     31.00 o
  11   4   2      358.41      316.26     40.92 o
  12   4   2       24.69       10.16     34.85 o
  13   4   2       11.85      -16.81     67.24 o
  14   4   2      136.83      115.78     73.55 o
 -15   5   2       22.61       64.14     78.85 o
 -14   5   2      262.68      269.39     48.78 o
 -13   5   2       45.56       82.85     43.49 o
 -12   5   2      148.99      132.97     44.40 o
 -11   5   2      108.44       91.05     32.65 o
 -10   5   2      876.92      867.71     45.41 o
  -9   5   2      970.69      963.45     41.12 o
  -8   5   2      575.73      589.23     39.54 o
  -7   5   2      409.44      460.98     33.75 o
  -6   5   2     1729.84     1745.76     89.86 o
  -5   5   2     2132.66     2002.79     52.88 o
  -4   5   2     7044.03     7439.86    128.89 o
  -3   5   2    13998.76    14058.30    144.70 o
  -2   5   2     9280.75     9019.73     88.04 o
  -1   5   2     3526.98     3433.60     93.36 o
   0   5   2       81.97       97.03     24.47 o
   1   5   2     4252.73     4099.37     45.07 o
   2   5   2        4.38       12.32     21.68 o
   3   5   2       20.22       31.83     18.50 o
   4   5   2      128.58       98.70     36.15 o
   5   5   2      568.34      573.65     47.13 o
   6   5   2      729.09      738.46     29.33 o
   7   5   2       33.36       36.52     22.07 o
   8   5   2     3252.84     3233.82     58.18 o
   9   5   2        5.55        1.46     29.18 o
  10   5   2      108.71      147.58     32.74 o
  11   5   2       40.68       42.67     32.80 o
  12   5   2      126.41      149.80     77.05 o
  13   5   2       86.62       82.25     79.25 o
  14   5   2        0.91        5.90     73.35 o
 -15   6   2       31.83       58.24     90.46 o
 -14   6   2      125.76      111.77     87.16 o
 -13   6   2       48.73       55.52     39.91 o
 -12   6   2      320.76      277.93     46.25 o
 -11   6   2      878.56      871.90     46.48 o
 -10   6   2      266.36      223.15     82.95 o
  -9   6   2     1396.76     1317.68     47.14 o
  -8   6   2      186.89      180.58     31.41 o
  -7   6   2     6514.44     6284.26    114.84 o
  -6   6   2      306.59      307.49     33.26 o
  -5   6   2     2608.53     2613.37     59.88 o
  -4   6   2     2844.40     3249.56     61.63 o
  -3   6   2     5613.28     6042.43     62.11 o
  -2   6   2       13.39       42.26     20.18 o
  -1   6   2      257.44      320.18     37.90 o
   0   6   2     1993.79     1993.34     41.45 o
   1   6   2     3135.04     3165.03     45.42 o
   2   6   2       38.04       34.50     23.60 o
   3   6   2     5246.41     5379.87    114.38 o
   4   6   2     2910.35     3091.84     50.07 o
   5   6   2     3883.13     3723.84     86.87 o
   6   6   2      430.92      437.70     44.63 o
   7   6   2      734.12      721.01     31.04 o
   8   6   2      286.28      310.66     31.03 o
   9   6   2     1086.65     1087.66    110.42 o
  10   6   2      108.55       79.52     30.15 o
  11   6   2      322.89      273.73     41.88 o
  12   6   2       71.38       97.56     82.65 o
  13   6   2       72.50       68.65     79.75 o
  14   6   2        4.77        1.90     83.86 o
 -15   7   2      101.38      104.47     88.36 o
 -14   7   2       42.66       84.66     90.86 o
 -13   7   2      554.41      495.76     51.72 o
 -12   7   2       75.42       86.01     40.72 o
 -11   7   2      241.72      139.59     71.45 o
 -10   7   2      298.47      270.89     29.27 o
  -9   7   2       58.62       75.98     32.57 o
  -8   7   2        1.61        5.54     25.04 o
  -7   7   2      102.57      116.06     30.48 o
  -6   7   2        0.44       -2.84     30.82 o
  -5   7   2     1455.12     1453.97     61.59 o
  -4   7   2     1456.06     1589.02     48.11 o
  -3   7   2     2992.87     2847.11     70.36 o
  -2   7   2      764.37      605.30     32.76 o
  -1   7   2     8403.64     8170.74     78.25 o
   0   7   2    11870.70    12124.91    127.03 o
   1   7   2     4689.47     4463.79     90.30 o
   2   7   2      149.89      129.75     16.23 o
   3   7   2        1.82       15.87     25.84 o
   4   7   2       50.45       58.11     23.60 o
   5   7   2      206.74      198.52     24.10 o
   6   7   2      283.91      269.99     48.78 o
   7   7   2      673.17      630.81     26.02 o
   8   7   2       62.65       72.84     36.57 o
   9   7   2      464.94      495.67     35.10 o
  10   7   2      278.94      316.52     33.01 o
  11   7   2        1.98      -20.71     72.95 o
  12   7   2        0.96       19.41     76.15 o
  13   7   2       73.66       47.73     80.15 o
  14   7   2        4.16      -13.31     87.46 o
 -14   8   2      151.08      115.28     95.26 o
 -13   8   2       54.13      122.08     79.95 o
 -12   8   2      384.22      434.96     51.57 o
 -11   8   2        2.50       53.64     87.86 o
 -10   8   2      489.45      510.20     30.18 o
  -9   8   2      398.35      373.61     29.85 o
  -8   8   2     1383.37     1341.24     56.49 o
  -7   8   2       22.81       -1.44     33.19 o
  -6   8   2      687.64      741.78     36.39 o
  -5   8   2       44.69       65.18     30.32 o
  -4   8   2       10.24       34.34     28.95 o
  -3   8   2       43.70      155.94     29.53 o
  -2   8   2      447.16      442.42     27.59 o
  -1   8   2     1592.61     1636.00     38.84 o
   0   8   2      633.53      622.75     33.73 o
   1   8   2     3890.01     3819.32     57.24 o
   2   8   2     5284.22     5077.15     52.56 o
   3   8   2     2590.56     2563.18     77.60 o
   4   8   2     5131.05     5248.35     76.67 o
   5   8   2      175.77      198.53     25.40 o
   6   8   2     1643.96     1597.98     42.71 o
   7   8   2        8.49        1.07     23.85 o
   8   8   2      119.52      113.95     11.78 o
   9   8   2        6.43       -2.84     12.86 o
  10   8   2        0.83       -1.15     21.68 o
  11   8   2      107.67      128.49     85.16 o
  12   8   2        0.48        6.50     86.86 o
  13   8   2       27.06       55.74     94.46 o
  14   8   2       12.68      -24.32     83.66 o
 -14   9   2      282.40      301.90    101.17 o
 -13   9   2       51.41       17.81     77.35 o
 -12   9   2       22.97       24.70     38.59 o
 -11   9   2       71.10       99.67     86.66 o
 -10   9   2       32.51       34.12     23.08 o
  -9   9   2        8.20        8.28     24.93 o
  -8   9   2       13.14       17.83     31.59 o
  -7   9   2        2.02        5.13     30.86 o
  -6   9   2     1551.32     1530.81     46.45 o
  -5   9   2       79.44       52.79     30.55 o
  -4   9   2      881.81      792.74     51.69 o
  -3   9   2      348.70      407.75     33.43 o
  -2   9   2     2595.73     2599.20     66.93 o
  -1   9   2     2363.94     2505.85     58.94 o
   0   9   2        8.80        1.02     25.73 o
   1   9   2     4161.17     4632.07     67.52 o
   2   9   2      687.98      627.20     27.98 o
   3   9   2       93.72       76.49     15.58 o
   4   9   2      382.40      300.94     27.95 o
   5   9   2      205.64      196.21     28.60 o
   6   9   2     1194.13     1120.30     44.47 o
   7   9   2     1537.96     1477.43     48.44 o
   8   9   2      138.81      145.15     14.09 o
   9   9   2      208.60      208.63     26.65 o
  10   9   2      235.07      191.43     87.86 o
  11   9   2       43.24       86.66     78.75 o
  12   9   2      465.11      479.92     94.16 o
  13   9   2       42.30       34.02     79.35 o
 -13  10   2      123.90       83.96     81.45 o
 -12  10   2      135.55      175.72     84.06 o
 -11  10   2      151.33      148.00     78.35 o
 -10  10   2       11.28        4.06     34.16 o
  -9  10   2       44.32       47.24     29.63 o
  -8  10   2      330.84      289.47     34.90 o
  -7  10   2      901.14      949.72     52.03 o
  -6  10   2       50.08       45.40     29.89 o
  -5  10   2     1232.06     1242.52     66.87 o
  -4  10   2      149.07      124.34     34.01 o
  -3  10   2      436.87      441.78     38.04 o
  -2  10   2      244.65      244.10     32.56 o
  -1  10   2      393.51      346.93     44.77 o
   0  10   2     1507.14     1674.38     52.70 o
   1  10   2     7035.35     6920.71     85.35 o
   2  10   2      704.05      716.86     32.28 o
   3  10   2      686.02      599.71     41.65 o
   4  10   2        1.06       11.84     25.76 o
   5  10   2     1777.61     1911.04     57.57 o
   6  10   2      339.04      276.75     33.73 o
   7  10   2      188.82      196.47     28.82 o
   8  10   2      615.65      521.89     34.50 o
   9  10   2      493.82      519.22     43.28 o
  10  10   2        3.09      -20.81     89.16 o
  11  10   2        0.09       29.72     82.55 o
  12  10   2        0.24      -12.01     94.06 o
  13  10   2       11.53        3.80     92.66 o
 -13  11   2       72.76      132.79     84.86 o
 -12  11   2       64.91       74.35     77.75 o
 -11  11   2      222.15      226.85     93.66 o
 -10  11   2       60.72       80.09     36.31 o
  -9  11   2      161.77      142.19     93.76 o
  -8  11   2       54.06       26.99     28.31 o
  -7  11   2       18.35       -7.97     39.48 o
  -6  11   2       49.99       55.49     40.20 o
  -5  11   2     1623.69     1660.78     70.74 o
  -4  11   2        0.61       10.44     27.50 o
  -3  11   2      974.82      878.88     37.93 o
  -2  11   2        1.24        7.50     27.17 o
  -1  11   2     1325.80     1302.18     43.15 o
   0  11   2       43.06       43.71     35.75 o
   1  11   2     2699.53     2763.49     66.11 o
   2  11   2       42.62       34.25     22.88 o
   3  11   2       16.09       14.26     20.86 o
   4  11   2      396.00      437.45     41.64 o
   5  11   2        4.90        4.21     30.83 o
   6  11   2       31.90       39.36     29.57 o
   7  11   2      112.62      115.28     28.93 o
   8  11   2        7.70        3.20     88.36 o
   9  11   2       93.15      140.99     75.25 o
  10  11   2        8.70      -25.52     76.75 o
  11  11   2      226.40      199.43     98.97 o
  12  11   2       24.88       45.53     81.15 o
 -12  12   2       44.62       37.42     77.75 o
 -11  12   2      116.95      121.38     97.26 o
 -10  12   2      215.17      215.54     82.55 o
  -9  12   2      205.45      146.80     77.85 o
  -8  12   2      443.84      395.90     73.15 o
  -7  12   2        0.82       11.50     40.40 o
  -6  12   2      114.70      163.00     46.38 o
  -5  12   2       70.56      115.71     45.24 o
  -4  12   2        5.41        7.03     32.51 o
  -3  12   2      795.43      721.54     37.21 o
  -2  12   2       27.78       22.57     28.57 o
  -1  12   2        6.15        3.68     28.64 o
   0  12   2     1610.78     1660.39     48.17 o
   1  12   2       34.02       20.65     28.74 o
   2  12   2     1610.33     1598.94     92.61 o
   3  12   2      149.98      154.07     30.43 o
   4  12   2      546.64      536.66     47.98 o
   5  12   2      908.36      935.18     51.67 o
   6  12   2     1289.24     1240.45     76.55 o
   7  12   2        7.02        1.81     27.45 o
   8  12   2       21.52       46.03     81.25 o
   9  12   2      108.26       92.36     87.86 o
  10  12   2        7.53      -18.71     88.26 o
  11  12   2       26.02       41.53     79.75 o
 -11  13   2        0.24       -0.80     94.26 o
 -10  13   2       10.77       51.53     90.86 o
  -9  13   2       64.99       77.75     91.26 o
  -8  13   2        1.12       44.03     88.86 o
  -7  13   2      154.96      141.36     45.83 o
  -6  13   2      270.44      232.43     47.90 o
  -5  13   2        7.16        8.91     41.52 o
  -4  13   2      449.63      472.88     39.57 o
  -3  13   2      204.72      201.91     38.94 o
  -2  13   2     1880.36     1832.13     58.71 o
  -1  13   2       12.17       25.72     30.17 o
   0  13   2      195.46      201.54     36.99 o
   1  13   2      202.61      194.82     34.68 o
   2  13   2      939.63      910.11     41.52 o
   3  13   2       24.15       32.85     31.66 o
   4  13   2      757.98      761.40    105.17 o
   5  13   2       35.97       54.14     85.46 o
   6  13   2      288.79      244.41     70.45 o
   7  13   2        0.90       37.93     91.16 o
   8  13   2       10.83      -40.03     77.15 o
   9  13   2       10.37       20.41     95.36 o
  10  13   2       40.78      114.28     99.77 o
  11  13   2        4.92        2.20     97.36 o
 -11  14   2      160.95      159.91     99.07 o
 -10  14   2       79.23      152.80    100.07 o
  -9  14   2      122.60      151.10     99.17 o
  -8  14   2      178.32      273.78     84.56 o
  -7  14   2      539.17      556.97    105.87 o
  -6  14   2      256.26      257.51     49.23 o
  -5  14   2      110.25      105.03     44.99 o
  -4  14   2      510.12      483.85     42.35 o
  -3  14   2      616.20      543.02     55.06 o
  -2  14   2        2.69       27.42     46.31 o
  -1  14   2        5.14       29.54     48.57 o
   0  14   2       25.70       17.05     35.80 o
   1  14   2      204.80      188.43     30.71 o
   2  14   2      367.99      339.68     35.05 o
   3  14   2      193.71      188.17     29.35 o
   4  14   2      242.44      245.71     41.94 o
   5  14   2      442.87      419.58     90.26 o
   6  14   2      177.05      229.85    101.37 o
   7  14   2      749.62      815.04    122.48 o
   8  14   2        0.45       54.14     96.96 o
   9  14   2      115.48      185.42    101.37 o
  10  14   2        1.17        2.80     88.96 o
 -10  15   2       10.11       11.91    100.27 o
  -9  15   2        1.53       11.11     86.66 o
  -8  15   2        8.73      -11.21     94.46 o
  -7  15   2       10.39      -19.41     76.35 o
  -6  15   2       20.30       31.62     86.76 o
  -5  15   2      306.96      310.11     88.26 o
  -4  15   2       22.00       41.93     41.83 o
  -3  15   2      448.28      494.49     58.20 o
  -2  15   2      524.86      550.95     56.74 o
  -1  15   2      618.18      657.53     60.96 o
   0  15   2      104.76      116.79     51.57 o
   1  15   2      992.23      949.28     46.38 o
   2  15   2      391.14      357.39     36.13 o
   3  15   2      260.19      293.15     31.84 o
   4  15   2       90.34      124.14     41.44 o
   5  15   2       19.34       10.61     83.26 o
   6  15   2      158.23      237.06    104.47 o
   7  15   2      527.75      466.51    106.57 o
   8  15   2       87.85       28.52    101.27 o
   9  15   2      425.83      501.23     99.47 o
  -9  16   2        1.01       -9.51     80.55 o
  -8  16   2      245.08      413.07    112.27 o
  -7  16   2       51.00       90.46     95.26 o
  -6  16   2      147.65      134.09     98.27 o
  -5  16   2      378.73      419.08     96.26 o
  -4  16   2      283.99      297.46     51.75 o
  -3  16   2      548.70      550.67     57.44 o
  -2  16   2     1053.41     1078.43     67.86 o
  -1  16   2        1.86       -4.83     48.91 o
   0  16   2       10.60       25.56     43.23 o
   1  16   2        2.35       19.64     42.43 o
   2  16   2      462.52      497.27     44.11 o
   3  16   2      588.03      584.61     46.35 o
   4  16   2       35.75       35.82     95.26 o
   5  16   2      344.25      308.50    108.57 o
   6  16   2        8.97        3.20     86.26 o
   7  16   2      242.03      214.44     82.65 o
   8  16   2       66.11      123.98     98.17 o
  -8  17   2        5.04       43.63     94.96 o
  -7  17   2       12.47       -8.81     95.36 o
  -6  17   2      123.87      134.29     85.56 o
  -5  17   2        2.93       22.11     95.76 o
  -4  17   2       90.71      125.95     49.13 o
  -3  17   2        0.57       20.44     45.99 o
  -2  17   2      974.84     1112.59     71.74 o
  -1  17   2       30.48        9.57     49.94 o
   0  17   2      101.58      107.17     47.14 o
   1  17   2       14.20       12.11     44.43 o
   2  17   2      132.60      136.82     42.98 o
   3  17   2        7.48       23.02     93.96 o
   4  17   2        0.23      -22.41     86.76 o
   5  17   2        1.56       58.84     97.46 o
   6  17   2       27.06      -23.22     86.86 o
   7  17   2       13.31       27.92     93.26 o
  -7  18   2      112.61      192.73     92.26 o
  -6  18   2      189.44      252.17     92.46 o
  -5  18   2      244.46      249.77     94.26 o
  -4  18   2      112.29      133.49     83.86 o
  -3  18   2        0.62       14.75     48.94 o
  -2  18   2        0.20       35.74     52.40 o
  -1  18   2        2.21       -0.71     46.68 o
   0  18   2        0.34        3.41     45.60 o
   1  18   2       73.71       75.96     42.66 o
   2  18   2      128.95      115.48     85.26 o
   3  18   2      306.56      288.89     95.66 o
   4  18   2      252.84      278.18     88.86 o
   5  18   2      201.45      179.52     89.16 o
   6  18   2       91.03      115.88     99.67 o
  -6  19   2       31.60       56.14     98.77 o
  -5  19   2      134.70      113.07     82.25 o
  -4  19   2       25.01       34.72     78.85 o
  -3  19   2      346.89      412.67    104.57 o
  -2  19   2       55.59       73.66     52.58 o
  -1  19   2      564.38      581.62     60.81 o
   0  19   2        0.95       11.67     46.35 o
   1  19   2      257.07      306.80     83.76 o
   2  19   2       49.48       33.32     85.76 o
   3  19   2       99.61      132.59     94.06 o
   4  19   2        1.35       11.60     61.53 o
   5  19   2        0.21       48.03     89.16 o
  -5  20   2        1.32       31.92     88.16 o
  -4  20   2       45.73       47.13     88.76 o
  -3  20   2        2.38        8.71     91.46 o
  -2  20   2       38.13       79.15     72.35 o
  -1  20   2        0.81        4.64     48.33 o
   0  20   2      125.48      185.02     79.55 o
   1  20   2       43.76       40.33     77.25 o
   2  20   2       25.75        4.10     88.26 o
   3  20   2       63.92       50.73     91.96 o
   4  20   2       40.74       17.01     84.26 o
   5  20   2       33.02       35.02     84.26 o
  -3  21   2        1.66       49.86     55.63 o
   0  21   2      213.14      200.13     81.05 o
   1  21   2        5.39       -2.80     77.75 o
   2  21   2      149.60      159.31     88.06 o
   3  21   2        4.00       -6.10     88.46 o
   2  22   2       37.85       19.31     84.26 o
 -15   0   3      220.17      360.74     84.16 o
 -13   0   3       54.86       25.62     65.04 o
 -11   0   3      172.57      137.19     68.25 o
  -9   0   3     3386.05     3467.16     74.61 o
  -7   0   3     1994.69     2206.31     56.12 o
  -5   0   3     3191.31     2808.53     57.09 o
  -3   0   3    20732.17    20874.22    156.90 o
  -1   0   3      415.34      367.74     34.32 o
   1   0   3      799.32      825.65     32.52 o
   3   0   3     1483.48     1349.45     32.72 o
   5   0   3    10906.89    11127.31     94.62 o
   7   0   3     2329.16     2278.81     80.15 o
   9   0   3     2385.98     2488.75     95.26 o
  11   0   3      772.10      756.30     69.45 o
  13   0   3       29.55       26.32     52.73 o
 -16   1   3        1.02       -8.11     75.25 o
 -15   1   3      307.98      310.98     57.68 o
 -14   1   3       24.37       16.63     47.46 o
 -13   1   3      125.50      126.67     49.43 o
 -12   1   3      777.75      774.56     43.39 o
 -11   1   3     2791.96     2801.01     92.16 o
 -10   1   3     2416.76     2375.16     59.95 o
  -9   1   3      206.66      194.43     34.33 o
  -8   1   3      116.03       92.18     30.50 o
  -7   1   3       69.92       58.84     33.88 o
  -6   1   3      734.13      658.39     26.54 o
  -5   1   3      160.28      110.13     22.12 o
  -4   1   3     2182.70     2164.88     49.43 o
  -3   1   3        6.78       39.13     38.73 o
  -2   1   3       94.58      127.18     37.22 o
  -1   1   3    63542.90    58958.07    717.63 o
   0   1   3      186.06      172.79     16.06 o
   1   1   3      417.81      442.45     18.42 o
   2   1   3     3590.78     3557.84     24.46 o
   3   1   3     1005.65      879.14     15.67 o
   4   1   3     1172.53     1098.31     23.02 o
   5   1   3      676.22      589.79     26.28 o
   6   1   3        2.82        0.41     20.94 o
   7   1   3      360.36      388.91     28.60 o
   8   1   3      554.22      628.62     41.11 o
   9   1   3        0.31        1.40     20.24 o
  10   1   3       40.17       43.74     17.88 o
  11   1   3      688.70      728.30     52.08 o
  12   1   3       38.71       21.93     35.14 o
  13   1   3       54.82       77.95     54.44 o
 -16   2   3      136.59      147.60     78.95 o
 -15   2   3        9.16        4.03     48.06 o
 -14   2   3       85.10      128.91     49.19 o
 -13   2   3       87.50      102.10     49.67 o
 -12   2   3       11.21       10.22     31.68 o
 -11   2   3        0.41       -3.49     32.85 o
 -10   2   3       33.01       31.48     34.12 o
  -9   2   3      100.37       97.52     32.61 o
  -8   2   3      843.07      835.83     50.13 o
  -7   2   3      494.19      515.99     31.10 o
  -6   2   3     2809.47     2882.99     49.04 o
  -5   2   3       29.84       44.62     25.99 o
  -4   2   3      637.51      691.44     33.19 o
  -3   2   3     6181.35     6087.42     72.58 o
  -2   2   3     2668.18     2709.72     38.07 o
  -1   2   3     7187.01     7343.06     66.95 o
   0   2   3     3039.18     3063.71     54.04 o
   1   2   3     3929.60     3785.80     39.75 o
   2   2   3     3759.41     3814.32     30.89 o
   3   2   3       81.96      100.38     13.01 o
   4   2   3     1947.88     1854.60     31.71 o
   5   2   3       38.32       88.05     19.98 o
   6   2   3     4407.30     4198.25     55.22 o
   7   2   3      141.87      158.35     24.92 o
   8   2   3      434.99      443.52     30.96 o
   9   2   3      536.31      542.37     41.60 o
  10   2   3      398.50      420.84     27.97 o
  11   2   3        6.50       -6.83     33.66 o
  12   2   3      108.08      100.51     36.37 o
  13   2   3      114.75      154.10     60.94 o
 -16   3   3        3.76       -1.50     78.55 o
 -15   3   3       30.09       17.82     47.95 o
 -14   3   3      420.10      458.74     62.39 o
 -13   3   3      196.77      227.48     49.39 o
 -12   3   3      778.77      742.10     51.99 o
 -11   3   3      445.15      411.86     39.32 o
 -10   3   3      615.88      685.63     42.36 o
  -9   3   3     3061.34     3140.77     80.98 o
  -8   3   3      222.90      226.22     30.47 o
  -7   3   3      547.96      598.27     33.74 o
  -6   3   3      509.86      448.01     37.14 o
  -5   3   3     2147.14     2473.10     55.67 o
  -4   3   3     4056.99     4258.22    104.17 o
  -3   3   3      649.32      749.53     40.59 o
  -2   3   3     6958.31     7126.50     73.71 o
  -1   3   3     2363.06     2666.80     45.83 o
   0   3   3     2408.16     2414.50     47.33 o
   1   3   3      529.91      522.01     20.36 o
   2   3   3     2899.02     2854.27     48.53 o
   3   3   3     4400.60     4553.04     32.37 o
   4   3   3     1284.61     1222.95     24.92 o
   5   3   3        2.19       -1.19     15.95 o
   6   3   3     1074.21     1071.99     32.12 o
   7   3   3      243.81      228.80     25.71 o
   8   3   3      252.76      237.30     28.06 o
   9   3   3      573.13      534.45     34.11 o
  10   3   3        5.74       17.57     30.62 o
  11   3   3       84.80       62.70     34.19 o
  12   3   3      381.89      412.77     73.85 o
  13   3   3       87.72       81.35     64.24 o
 -16   4   3        0.46       30.12     84.96 o
 -15   4   3       89.67      105.47     81.35 o
 -14   4   3      158.25      142.94     50.89 o
 -13   4   3        3.58       -2.77     43.87 o
 -12   4   3       23.16       26.59     33.33 o
 -11   4   3      581.14      614.32     42.01 o
 -10   4   3      322.32      291.85     46.10 o
  -9   4   3     1027.89     1009.32     40.60 o
  -8   4   3      986.50     1069.48     40.95 o
  -7   4   3     3739.74     3590.63    149.25 o
  -6   4   3     9957.47    10711.65    108.32 o
  -5   4   3     9633.83     9868.24    166.21 o
  -4   4   3      156.18      225.90     31.52 o
  -3   4   3    12454.82    12686.19    107.33 o
  -2   4   3     3055.66     2956.39     46.02 o
  -1   4   3        6.11        7.60     28.78 o
   0   4   3     1349.22     1430.23     32.23 o
   1   4   3     1915.49     1925.50     26.02 o
   2   4   3      959.94     1104.93     71.25 o
   3   4   3      696.23      665.90     24.02 o
   4   4   3     1639.23     1807.54     48.06 o
   5   4   3     2227.04     2194.70     33.18 o
   6   4   3       49.03       39.33     17.78 o
   7   4   3      677.32      652.85     29.82 o
   8   4   3        0.62        2.34     23.39 o
   9   4   3     1163.91     1201.81     42.62 o
  10   4   3       43.51       45.32     30.02 o
  11   4   3      325.66      360.69     39.84 o
  12   4   3        9.81       10.51     66.54 o
  13   4   3      117.51      131.89     70.65 o
  14   4   3        8.90      -17.31     68.35 o
 -15   5   3       59.99       49.33     83.76 o
 -14   5   3       94.28       73.20     46.44 o
 -13   5   3       65.76       67.99     44.89 o
 -12   5   3      113.96      158.55     47.69 o
 -11   5   3      100.67       88.96     34.56 o
 -10   5   3      342.64      343.74     49.41 o
  -9   5   3      445.19      461.86     65.34 o
  -8   5   3        5.98        7.69     35.16 o
  -7   5   3      831.05      824.09     45.94 o
  -6   5   3      413.34      280.89     66.14 o
  -5   5   3     1216.51     1239.31     47.83 o
  -4   5   3      831.57     1022.24     42.09 o
  -3   5   3      143.24      106.78     33.18 o
  -2   5   3      836.17      972.11     34.98 o
  -1   5   3    14860.05    15603.71     80.46 o
   0   5   3     3413.24     3814.02     52.18 o
   1   5   3      158.39      146.15     18.54 o
   2   5   3     1796.35     1742.87     42.98 o
   3   5   3     4994.02     5166.17     87.30 o
   4   5   3      647.11      659.40     49.11 o
   5   5   3       34.11       17.70     10.77 o
   6   5   3       62.97       81.98     15.60 o
   7   5   3      203.68      199.50     21.45 o
   8   5   3      537.38      511.18     29.75 o
   9   5   3       36.77       58.96     35.62 o
  10   5   3       67.18       47.25     27.54 o
  11   5   3      410.66      420.70     40.98 o
  12   5   3      137.45      121.98     74.35 o
  13   5   3       86.83      101.97     78.55 o
  14   5   3       90.90       49.03     71.95 o
 -15   6   3      207.87      148.80     90.16 o
 -14   6   3        0.30      -26.39     45.29 o
 -13   6   3       63.03       35.40     42.84 o
 -12   6   3       98.95      119.23     42.31 o
 -11   6   3        1.99       14.21     80.75 o
 -10   6   3       30.50       33.82     30.91 o
  -9   6   3      264.42      234.49     38.50 o
  -8   6   3     5028.20     4964.32     87.56 o
  -7   6   3     1018.31     1038.33     43.35 o
  -6   6   3     4904.41     4842.77     83.97 o
  -5   6   3     1004.23      968.41     45.23 o
  -4   6   3    10762.94    11378.31    113.75 o
  -3   6   3       35.71       41.45     23.32 o
  -2   6   3    14072.83    13854.26     96.38 o
  -1   6   3     4201.85     4000.56     54.30 o
   0   6   3     6320.57     6289.38     70.36 o
   1   6   3      239.34      225.38     21.21 o
   2   6   3        4.19       -1.88     18.99 o
   3   6   3     1595.40     1579.62     61.44 o
   4   6   3        9.58       33.86     11.80 o
   5   6   3     1013.16      919.35     17.12 o
   6   6   3     2054.46     1960.26     46.14 o
   7   6   3       21.51       18.42     15.77 o
   8   6   3     2149.05     2130.20     49.53 o
   9   6   3      137.60      114.05     23.59 o
  10   6   3      626.93      668.38     36.41 o
  11   6   3        1.57       16.51     76.65 o
  12   6   3       50.74       47.43     77.55 o
  13   6   3        0.42       16.71     78.45 o
  14   6   3        1.34       16.11     77.85 o
 -15   7   3        8.36       20.11     89.76 o
 -14   7   3       26.73       11.41     88.36 o
 -13   7   3        9.70       12.23     41.59 o
 -12   7   3       37.64       57.09     42.13 o
 -11   7   3      155.70      108.87     70.85 o
 -10   7   3        5.22        4.87     33.28 o
  -9   7   3      424.74      387.01     33.02 o
  -8   7   3      393.72      415.46     33.09 o
  -7   7   3      237.66      285.42     34.95 o
  -6   7   3       80.95       94.56     34.72 o
  -5   7   3      183.61      229.92     34.73 o
  -4   7   3     1274.45     1352.79     49.12 o
  -3   7   3        5.94       47.13     24.81 o
  -2   7   3     6784.58     6456.89     73.48 o
  -1   7   3      195.92      182.17     26.50 o
   0   7   3      249.58      318.25     26.75 o
   1   7   3     1154.18     1124.04     33.62 o
   2   7   3     3889.96     3720.56    111.47 o
   3   7   3     2635.59     2687.66     48.46 o
   4   7   3      900.99      937.04     27.87 o
   5   7   3      155.32      175.39     16.94 o
   6   7   3      193.62      182.64     10.56 o
   7   7   3       27.36       27.14     10.93 o
   8   7   3       11.87       16.64     11.08 o
   9   7   3        6.07       -1.58     17.60 o
  10   7   3      168.77      163.98     22.16 o
  11   7   3      297.08      334.32     91.56 o
  12   7   3       46.92       29.22     85.66 o
  13   7   3        0.35       13.61     84.46 o
  14   7   3       30.57       57.94     75.55 o
 -14   8   3      200.60      163.21     98.47 o
 -13   8   3       65.33       27.94     40.63 o
 -12   8   3      140.35      191.73     87.26 o
 -11   8   3      133.75      121.88     25.80 o
 -10   8   3      179.17      161.86     30.04 o
  -9   8   3      311.41      282.59     32.10 o
  -8   8   3      204.24      177.87     39.64 o
  -7   8   3      597.42      622.37     45.64 o
  -6   8   3      329.75      335.37     39.11 o
  -5   8   3     1196.69     1157.95     51.17 o
  -4   8   3      674.31      638.47     40.10 o
  -3   8   3     2036.11     1984.14     41.42 o
  -2   8   3     2027.06     2118.35     43.27 o
  -1   8   3       56.33       41.81     26.88 o
   0   8   3        1.92        1.98     23.95 o
   1   8   3       65.87       90.58     23.98 o
   2   8   3      262.52      232.13     16.69 o
   3   8   3     1029.15      974.03     38.29 o
   4   8   3       32.00       30.43     19.83 o
   5   8   3      251.72      255.64     21.19 o
   6   8   3      214.56      186.35     35.87 o
   7   8   3     1241.12     1161.69     27.69 o
   8   8   3        5.68        0.10      9.66 o
   9   8   3      204.52      185.26     17.68 o
  10   8   3        0.81        4.50     82.65 o
  11   8   3       38.41       -3.80     73.25 o
  12   8   3       74.40       97.36     82.05 o
  13   8   3        2.41      -27.62     82.95 o
  14   8   3        0.03        5.00     82.95 o
 -14   9   3        1.22       30.02     92.76 o
 -13   9   3      210.36      215.54     91.36 o
 -12   9   3      115.09      124.68     76.15 o
 -11   9   3      963.68      967.01     48.31 o
 -10   9   3        3.25        8.17     26.13 o
  -9   9   3      422.09      469.48     44.44 o
  -8   9   3      160.64      147.43     38.47 o
  -7   9   3       81.67       82.23     36.39 o
  -6   9   3      598.56      656.77     38.04 o
  -5   9   3      750.50      751.88     38.47 o
  -4   9   3      556.63      643.53     31.86 o
  -3   9   3     2184.80     2298.10     68.82 o
  -2   9   3     1074.72     1238.39     55.57 o
  -1   9   3    14988.28    14568.85    115.35 o
   0   9   3      566.11      530.86     33.65 o
   1   9   3     2214.65     2228.54     48.39 o
   2   9   3       42.43       42.27     17.58 o
   3   9   3     1605.15     1504.65     49.00 o
   4   9   3      358.62      352.57     28.73 o
   5   9   3      514.23      581.62     76.15 o
   6   9   3        3.14        6.13     17.74 o
   7   9   3      387.68      342.84     20.80 o
   8   9   3       41.89       29.32      8.92 o
   9   9   3      112.63      182.02     75.35 o
  10   9   3       19.81       30.92     73.65 o
  11   9   3       96.91       66.14     88.06 o
  12   9   3       95.01      131.09     87.46 o
  13   9   3      120.23       81.95     87.36 o
 -13  10   3        1.59       -7.71     91.06 o
 -12  10   3       32.98        6.80     85.96 o
 -11  10   3       53.15       20.31     91.26 o
 -10  10   3      143.47      167.46     42.87 o
  -9  10   3      100.48       72.29     32.94 o
  -8  10   3       95.74      119.11     34.66 o
  -7  10   3      990.01      946.65     52.73 o
  -6  10   3      324.72      315.62     40.49 o
  -5  10   3       27.41       23.00     25.89 o
  -4  10   3     1157.22     1043.94     39.88 o
  -3  10   3      391.16      377.66     32.30 o
  -2  10   3      616.97      671.91     35.11 o
  -1  10   3      117.90       95.30     35.51 o
   0  10   3        2.02       -3.47     26.65 o
   1  10   3      241.51      260.12     32.20 o
   2  10   3      469.69      507.88     26.12 o
   3  10   3      717.73      654.53     35.21 o
   4  10   3       21.16       56.94     28.04 o
   5  10   3       11.65       -2.34     23.97 o
   6  10   3        4.91        0.62     19.78 o
   7  10   3      180.81      185.06     21.14 o
   8  10   3      279.65      256.28     10.26 o
   9  10   3      222.36      273.08     94.46 o
  10  10   3       26.19       19.11     89.06 o
  11  10   3      171.97      163.91     79.35 o
  12  10   3       50.91       41.93     91.76 o
  13  10   3        0.04       -7.81     90.46 o
 -13  11   3       45.43       53.54     98.27 o
 -12  11   3      313.83      398.16    109.37 o
 -11  11   3        9.15       31.22     93.06 o
 -10  11   3      479.76      469.71     95.46 o
  -9  11   3       13.91        8.82     30.58 o
  -8  11   3      268.77      263.40     36.69 o
  -7  11   3       76.78       58.84     33.85 o
  -6  11   3       84.34      100.46     44.43 o
  -5  11   3      290.65      333.64     50.51 o
  -4  11   3      465.35      511.49     34.33 o
  -3  11   3      126.99      153.70     29.78 o
  -2  11   3     2733.37     2806.71     56.23 o
  -1  11   3        4.65       10.95     27.18 o
   0  11   3     4432.69     4421.99     79.45 o
   1  11   3      312.97      299.64     30.68 o
   2  11   3     1054.86     1087.94     33.13 o
   3  11   3       59.42       44.15     15.00 o
   4  11   3       85.12       88.98     30.81 o
   5  11   3     1268.66     1221.95     47.55 o
   6  11   3     1787.39     1756.86     71.75 o
   7  11   3      117.92      114.05     20.71 o
   8  11   3      118.74       36.62     87.96 o
   9  11   3        9.38       -3.80     75.05 o
  10  11   3       22.87       19.21     78.95 o
  11  11   3       31.99       -5.90     93.76 o
  12  11   3      118.21      125.58     85.36 o
 -12  12   3       13.99       15.81     95.26 o
 -11  12   3       72.40      126.98     74.85 o
 -10  12   3       26.34       35.22     94.76 o
  -9  12   3      159.52      160.91     96.06 o
  -8  12   3      324.80      268.56     49.46 o
  -7  12   3     1093.44     1185.80     66.82 o
  -6  12   3     1232.87     1306.97     67.80 o
  -5  12   3     1956.41     1990.80     79.78 o
  -4  12   3       68.59       73.40     34.26 o
  -3  12   3      233.44      236.95     32.92 o
  -2  12   3      119.86      116.32     31.33 o
  -1  12   3       73.91       59.33     30.87 o
   0  12   3      196.83      219.49     32.20 o
   1  12   3       62.59       69.37     38.52 o
   2  12   3       35.46       21.88     29.16 o
   3  12   3     1329.27     1318.46     33.40 o
   4  12   3        5.54       -1.60     31.64 o
   5  12   3      920.67      969.52     72.75 o
   6  12   3     1248.39     1167.91     68.40 o
   7  12   3       38.65       40.93     87.26 o
   8  12   3       25.11       44.73     74.45 o
   9  12   3      182.98      140.89     93.76 o
  10  12   3       67.35       94.06     95.06 o
  11  12   3      130.79      124.18     87.86 o
 -12  13   3        1.04      -39.23     91.86 o
 -11  13   3      297.80      255.67     97.36 o
 -10  13   3       13.39       -6.30     74.25 o
  -9  13   3      351.32      357.84     86.86 o
  -8  13   3       39.65       62.54     86.06 o
  -7  13   3        0.72       16.71     43.19 o
  -6  13   3        2.51       -6.41     42.41 o
  -5  13   3      208.77      227.13     50.36 o
  -4  13   3       74.71       65.89     37.14 o
  -3  13   3      883.49      885.49     49.09 o
  -2  13   3       53.38       51.21     36.79 o
  -1  13   3     2770.77     2844.65     69.24 o
   0  13   3      222.17      219.21     36.27 o
   1  13   3      818.39      805.29     36.21 o
   2  13   3      468.07      434.25     41.21 o
   3  13   3      984.96      945.95     38.46 o
   4  13   3      151.17      160.85     35.53 o
   5  13   3      709.33      678.24     43.04 o
   6  13   3      102.32       48.73     95.76 o
   7  13   3      279.48      293.39     99.47 o
   8  13   3      206.04      208.34     98.17 o
   9  13   3       70.15       62.14     95.96 o
  10  13   3       17.92       20.11     85.66 o
 -11  14   3       36.77       48.83    102.97 o
 -10  14   3       58.96      196.93     96.36 o
  -9  14   3       30.77       38.03     92.46 o
  -8  14   3      724.92      721.98    110.77 o
  -7  14   3      892.55     1084.52    121.38 o
  -6  14   3      794.80      831.65    111.57 o
  -5  14   3      267.05      217.94     83.96 o
  -4  14   3     1739.30     1831.49     76.18 o
  -3  14   3      491.27      518.01     54.73 o
  -2  14   3        8.36       22.63     48.57 o
  -1  14   3      398.60      432.12     43.32 o
   0  14   3      127.57      114.55     37.11 o
   1  14   3      192.36      191.52     32.35 o
   2  14   3       23.47       16.45     27.61 o
   3  14   3      127.36       98.17     22.27 o
   4  14   3      595.50      730.98    113.07 o
   5  14   3       36.31       24.14     32.31 o
   6  14   3       45.07       80.55     80.55 o
   7  14   3      268.12      271.78     84.66 o
   8  14   3       95.69      135.59     97.96 o
   9  14   3      262.79      278.58     94.86 o
  10  14   3       30.83       64.94     92.56 o
 -10  15   3      200.84      253.17    108.87 o
  -9  15   3       82.54      127.28     95.86 o
  -8  15   3      128.77      115.08     86.66 o
  -7  15   3        1.19        5.30     75.35 o
  -6  15   3      137.58       64.24     80.35 o
  -5  15   3       18.95       52.23     84.26 o
  -4  15   3      373.73      401.60     52.75 o
  -3  15   3      479.25      507.35     60.01 o
  -2  15   3        1.95       17.09     46.61 o
  -1  15   3      191.75      171.75     52.15 o
   0  15   3      371.89      437.13     56.68 o
   1  15   3        0.70       -7.05     30.01 o
   2  15   3      669.45      698.33     39.10 o
   3  15   3       83.11       61.08     24.13 o
   4  15   3       72.76       66.02     35.67 o
   5  15   3        0.75       64.44     89.06 o
   6  15   3       81.48       66.74     93.56 o
   7  15   3       10.09       46.03     97.86 o
   8  15   3       31.41       40.73     80.65 o
   9  15   3       86.50       51.53    106.17 o
  -9  16   3      455.36      476.82     99.57 o
  -8  16   3      267.66      215.24    103.97 o
  -7  16   3      401.30      393.56    106.37 o
  -6  16   3       63.23       64.14     93.16 o
  -5  16   3      204.28      151.20     88.76 o
  -4  16   3        9.99       32.49     49.72 o
  -3  16   3       91.30       92.90     49.34 o
  -2  16   3      555.58      592.31     62.29 o
  -1  16   3       96.08       93.73     52.92 o
   0  16   3       54.08       51.81     36.07 o
   1  16   3       94.81       94.55     42.96 o
   2  16   3      247.02      234.50     40.94 o
   3  16   3       23.00       30.26     58.69 o
   4  16   3      143.98       94.76     95.46 o
   5  16   3      201.22      192.33     88.66 o
   6  16   3      331.71      365.74    107.97 o
   7  16   3      124.95      118.68    100.47 o
   8  16   3      110.73       65.34    105.97 o
  -8  17   3       16.87       18.31     84.46 o
  -7  17   3      105.18      141.39     92.36 o
  -6  17   3       62.63       32.52     77.75 o
  -5  17   3       17.72      -19.81     89.16 o
  -4  17   3        7.72        9.48     46.95 o
  -3  17   3      264.00      290.77     56.91 o
  -2  17   3      124.66      137.52     54.15 o
  -1  17   3      268.86      312.44     58.97 o
   0  17   3       73.87      100.85     46.63 o
   1  17   3       76.09      106.10     42.90 o
   2  17   3       11.64       38.73     80.55 o
   3  17   3      342.85      320.61     86.86 o
   4  17   3        3.74        3.50     87.16 o
   5  17   3       72.34       83.46    101.57 o
   6  17   3       36.41       60.04     81.45 o
   7  17   3        0.49      -16.41     81.95 o
  -7  18   3       29.15       88.96     86.96 o
  -6  18   3        0.90       10.81     93.56 o
  -5  18   3       43.89       55.64     78.15 o
  -4  18   3      181.79      210.77     52.79 o
  -3  18   3       87.74       97.72     51.37 o
  -2  18   3      297.85      312.53     58.54 o
  -1  18   3       13.59       16.73     52.78 o
   0  18   3        5.91       14.04     45.20 o
   1  18   3      127.40      150.20     77.85 o
   2  18   3        7.96       25.22     86.06 o
   3  18   3       47.91       57.34     91.16 o
   4  18   3      124.80      119.92     66.16 o
   5  18   3       78.31       53.54     83.76 o
   6  18   3      114.63      191.63    108.37 o
  -6  19   3       55.25       72.45     91.26 o
  -5  19   3        0.01      -13.01     93.96 o
  -4  19   3       14.34       11.81     94.26 o
  -3  19   3       40.36       62.47     50.92 o
  -2  19   3       11.65       18.26     53.43 o
  -1  19   3        0.48      -23.28     47.94 o
   0  19   3      246.59      274.38     84.96 o
   1  19   3       20.65       76.75     81.25 o
   2  19   3      122.16      131.39     83.46 o
   3  19   3        9.13       -8.81     91.56 o
   4  19   3       99.77       81.85     82.95 o
   5  19   3        4.60       17.31     89.76 o
  -5  20   3       44.08       10.91     89.56 o
  -4  20   3       23.18      -19.11     82.35 o
  -3  20   3        3.06       -0.10     92.96 o
  -2  20   3      110.03      136.37     44.87 o
  -1  20   3       42.17       41.83     75.55 o
   0  20   3        6.87       -2.80     80.45 o
   1  20   3        1.03      -38.23     83.46 o
   2  20   3       17.40       -4.00     78.95 o
   3  20   3        2.95       -1.20     82.35 o
   4  20   3        7.50      -17.81     85.66 o
  -4  21   3       19.50       12.91     79.25 o
  -3  21   3       46.08       35.52     91.36 o
   0  21   3       12.63       35.72     74.05 o
   1  21   3      111.50      159.51     84.06 o
   2  21   3        1.05       -5.00     84.56 o
   3  21   3      113.43      171.81     85.36 o
   1  22   3        1.31       14.21     76.35 o
   2  22   3        0.24       43.53     84.36 o
 -16   0   4       18.54       53.84     71.45 o
 -14   0   4      215.56      199.83     80.45 o
 -12   0   4      255.50      211.34     71.35 o
 -10   0   4     3369.10     3451.39     88.76 o
  -8   0   4     3628.83     3878.04     78.37 o
  -6   0   4      497.16      320.51     49.23 o
  -4   0   4     1296.21     1114.94     60.64 o
  -2   0   4     9641.86     9415.24    113.88 o
   0   0   4    12847.25    13700.57    126.88 o
   2   0   4     1698.05     1710.03     38.44 o
   4   0   4     8889.58     9355.02    135.39 o
   6   0   4       92.23       80.51     26.00 o
   8   0   4      559.94      581.42     59.29 o
  10   0   4     1233.41     1195.29     76.05 o
  12   0   4       15.15       16.81     50.33 o
 -16   1   4        4.32        5.57     51.54 o
 -15   1   4        2.97       19.52     50.17 o
 -14   1   4      262.51      236.05     56.07 o
 -13   1   4       31.38       18.82     49.75 o
 -12   1   4      392.56      424.80     40.36 o
 -11   1   4       13.59        9.20     34.91 o
 -10   1   4     1568.28     1692.90     55.61 o
  -9   1   4       26.95       26.14     33.42 o
  -8   1   4      284.57      302.07     40.48 o
  -7   1   4      690.98      788.37     35.82 o
  -6   1   4     2395.98     2777.11     49.73 o
  -5   1   4     1728.91     1558.10     48.05 o
  -4   1   4     5782.02     5253.28    103.67 o
  -3   1   4      556.55      601.50     55.24 o
  -2   1   4      178.55      104.17     37.52 o
  -1   1   4       16.13       45.30     27.57 o
   0   1   4       68.97       74.50     18.11 o
   1   1   4     1114.23     1011.58     23.19 o
   2   1   4     1993.93     1878.86     23.14 o
   3   1   4     6109.27     6064.35     35.11 o
   4   1   4    15604.37    16737.92    116.87 o
   5   1   4       98.76       89.92     11.04 o
   6   1   4     1407.64     1458.03     36.71 o
   7   1   4       15.46        2.93     23.17 o
   8   1   4       45.92       56.77     24.67 o
   9   1   4        2.58        6.81     18.09 o
  10   1   4      267.30      238.85     17.75 o
  11   1   4       11.10       11.42     33.62 o
  12   1   4      125.28      147.09     36.38 o
 -16   2   4       12.45        1.58     51.23 o
 -15   2   4      600.32      653.91     66.37 o
 -14   2   4       24.08       48.56     48.66 o
 -13   2   4      140.97      143.20     49.87 o
 -12   2   4      213.99      197.64     37.48 o
 -11   2   4      502.71      476.07     41.00 o
 -10   2   4        4.31        9.79     34.67 o
  -9   2   4       37.41       37.48     41.39 o
  -8   2   4      330.03      396.64     34.55 o
  -7   2   4     3069.51     3118.01     55.40 o
  -6   2   4     2826.90     2943.32     51.97 o
  -5   2   4     3203.18     3748.27     54.94 o
  -4   2   4      131.24      121.54     25.79 o
  -3   2   4       13.24        5.80     45.03 o
  -2   2   4    19359.58    18677.57    167.61 o
  -1   2   4    54173.17    52675.81    738.99 o
   0   2   4      559.52      668.88     23.38 o
   1   2   4     1895.84     1902.05     23.54 o
   2   2   4     1530.68     1613.10     26.51 o
   3   2   4     2293.48     2137.74     27.75 o
   4   2   4      487.44      502.96     20.72 o
   5   2   4      657.20      649.85     25.43 o
   6   2   4      376.90      397.01     25.90 o
   7   2   4      812.59      855.65     48.72 o
   8   2   4      527.31      543.73     31.83 o
   9   2   4      796.76      794.94     44.54 o
  10   2   4       58.98       74.03     32.21 o
  11   2   4      150.15      169.35     35.19 o
  12   2   4      230.81      201.93     62.64 o
  13   2   4      248.14      265.68     64.84 o
 -16   3   4        1.95      -15.31     90.36 o
 -15   3   4      200.30      152.54     53.49 o
 -14   3   4       38.16       12.89     47.41 o
 -13   3   4      460.23      466.87     58.26 o
 -12   3   4       20.82        7.61     33.11 o
 -11   3   4      193.88      196.60     37.72 o
 -10   3   4      141.21      120.83     46.29 o
  -9   3   4      296.03      318.44     33.61 o
  -8   3   4      455.96      398.42     34.45 o
  -7   3   4       96.15       60.62     29.11 o
  -6   3   4       15.72      -12.39     29.39 o
  -5   3   4      317.71      404.73     31.55 o
  -4   3   4     1126.97     1039.01     47.34 o
  -3   3   4     1263.61     1353.72     36.24 o
  -2   3   4     4912.97     4676.29     55.17 o
  -1   3   4     4510.75     4613.73     57.99 o
   0   3   4     2639.68     2596.77     43.01 o
   1   3   4     3128.26     3042.17     31.61 o
   2   3   4     1218.83     1216.98     23.07 o
   3   3   4     4622.40     4453.31     47.32 o
   4   3   4     3115.04     3253.69     50.03 o
   5   3   4     1996.70     1935.08     37.10 o
   6   3   4     1019.31      984.64     31.96 o
   7   3   4      740.25      771.09     33.33 o
   8   3   4       46.83       31.39     23.71 o
   9   3   4       94.93       58.33     25.26 o
  10   3   4        0.00        4.72     28.54 o
  11   3   4       89.60       45.24     30.67 o
  12   3   4       93.76      134.59     63.54 o
  13   3   4       76.43       56.64     61.94 o
 -16   4   4       26.95        4.00     88.56 o
 -15   4   4       15.39       48.25     47.56 o
 -14   4   4      194.50      224.39     52.62 o
 -13   4   4       38.22       72.98     45.32 o
 -12   4   4       31.75       10.92     35.48 o
 -11   4   4        0.12       -9.56     35.23 o
 -10   4   4       29.48       52.63     47.02 o
  -9   4   4       63.83       66.29     31.21 o
  -8   4   4     1472.20     1453.52     47.28 o
  -7   4   4      679.32      675.97     37.41 o
  -6   4   4     1036.62     1088.08     48.26 o
  -5   4   4     1394.45     1284.15     80.85 o
  -4   4   4     5822.32     5851.06     83.48 o
  -3   4   4     1434.99     1599.50     51.97 o
  -2   4   4    36738.91    37570.81    179.40 o
  -1   4   4     6965.79     6813.92     76.14 o
   0   4   4     5909.09     5390.37     75.75 o
   1   4   4      135.10      181.26     15.01 o
   2   4   4     4754.88     4896.69     54.86 o
   3   4   4        6.82        2.61      9.97 o
   4   4   4      101.56      111.28     16.26 o
   5   4   4       44.39       62.01     36.60 o
   6   4   4     1430.48     1327.51     49.25 o
   7   4   4        0.10       16.17     17.50 o
   8   4   4     1516.37     1492.89     39.08 o
   9   4   4      646.70      653.66     32.43 o
  10   4   4      511.17      555.10     37.48 o
  11   4   4      256.80      194.33     69.65 o
  12   4   4      281.12      348.93     75.35 o
  13   4   4       15.56       35.62     65.24 o
 -15   5   4        2.02       53.74     46.65 o
 -14   5   4       79.89      106.67     49.05 o
 -13   5   4      106.06      131.96     74.55 o
 -12   5   4       21.37       -1.62     44.55 o
 -11   5   4      780.05      726.97     59.97 o
 -10   5   4      806.36      789.99     41.82 o
  -9   5   4      522.03      525.80     38.18 o
  -8   5   4     1022.35      949.44     43.89 o
  -7   5   4        4.36       23.43     40.41 o
  -6   5   4       59.70       42.43     62.04 o
  -5   5   4     1606.50     1728.41     54.34 o
  -4   5   4     1003.14      971.47     44.61 o
  -3   5   4     2503.45     2683.35     50.20 o
  -2   5   4      346.80      293.79     31.36 o
  -1   5   4       11.68       -0.38     22.50 o
   0   5   4     1084.04     1126.87     33.30 o
   1   5   4     4363.31     4425.90     43.85 o
   2   5   4      724.65      760.50     68.95 o
   3   5   4     2119.19     2091.44     40.62 o
   4   5   4     4455.27     3938.74     48.45 o
   5   5   4       81.05       93.66     13.92 o
   6   5   4      479.48      482.96     49.33 o
   7   5   4        6.87        1.69     11.58 o
   8   5   4       71.04       84.32     17.62 o
   9   5   4      230.25      195.58     23.71 o
  10   5   4       67.74       55.73     22.48 o
  11   5   4       16.19        9.31     71.65 o
  12   5   4        8.43        9.31     69.75 o
  13   5   4        7.61       21.01     70.65 o
 -15   6   4       88.18       83.36     82.55 o
 -14   6   4       11.69        7.31     44.25 o
 -13   6   4        1.18        4.25     44.91 o
 -12   6   4       97.50      116.58     71.85 o
 -11   6   4      694.37      649.87     46.02 o
 -10   6   4      890.19      886.10     62.64 o
  -9   6   4        0.36      -14.69     41.13 o
  -8   6   4       82.89      125.14     40.85 o
  -7   6   4    11245.84    11596.40    137.74 o
  -6   6   4       64.24       61.67     34.24 o
  -5   6   4     5716.01     6141.24     93.19 o
  -4   6   4      737.73      778.62     44.65 o
  -3   6   4     4562.74     4288.62     61.27 o
  -2   6   4       56.79       71.53     23.36 o
  -1   6   4     1766.74     1799.50     40.02 o
   0   6   4     2460.49     2729.35     48.16 o
   1   6   4      120.93      121.50     19.93 o
   2   6   4      121.83      107.97     16.26 o
   3   6   4      156.68      277.19     43.95 o
   4   6   4      705.99      660.43     29.31 o
   5   6   4      366.46      334.44     21.37 o
   6   6   4      650.99      672.71     53.22 o
   7   6   4      832.11      775.46     26.88 o
   8   6   4      446.12      410.47     85.86 o
   9   6   4     1917.14     1756.58     84.61 o
  10   6   4        0.69        5.70     75.85 o
  11   6   4      421.71      395.46     90.96 o
  12   6   4       15.12        0.10     73.15 o
  13   6   4       32.89        9.41     77.65 o
  14   6   4       15.06       -3.90     72.15 o
 -15   7   4       32.69       45.03     85.66 o
 -14   7   4      163.26      147.70     47.56 o
 -13   7   4       57.59      100.26     43.29 o
 -12   7   4        1.35        0.50     85.36 o
 -11   7   4      345.59      342.52     40.26 o
 -10   7   4       37.47       38.26     29.01 o
  -9   7   4     2150.82     2047.05     55.46 o
  -8   7   4     1369.25     1394.60     47.46 o
  -7   7   4     4852.36     5057.11     81.16 o
  -6   7   4      431.61      406.98     42.72 o
  -5   7   4     1034.68      975.03     49.42 o
  -4   7   4       47.40       28.53     33.66 o
  -3   7   4      144.97      146.42     25.37 o
  -2   7   4      501.62      468.75     27.45 o
  -1   7   4     8756.11     8298.75     79.58 o
   0   7   4      205.82      198.62     25.40 o
   1   7   4       32.71       18.31     19.94 o
   2   7   4      142.14      109.43     22.21 o
   3   7   4     3883.09     3719.82    110.72 o
   4   7   4       50.37       45.27     38.05 o
   5   7   4      279.85      259.00     26.17 o
   6   7   4      255.14      244.33     16.24 o
   7   7   4     1690.32     1698.22    114.88 o
   8   7   4      325.72      293.69     76.15 o
   9   7   4       52.53       41.77     15.28 o
  10   7   4        4.46       18.71     73.55 o
  11   7   4       60.27       72.45     83.96 o
  12   7   4      120.77      120.98     84.06 o
  13   7   4      149.69      164.41     90.46 o
  14   7   4       46.27       15.91     79.65 o
 -14   8   4      241.00      301.30     87.76 o
 -13   8   4      390.50      354.35     54.68 o
 -12   8   4       80.80       79.05     74.15 o
 -11   8   4      188.62      157.13     29.95 o
 -10   8   4       63.16       47.46     29.46 o
  -9   8   4      317.63      318.72     45.58 o
  -8   8   4       25.01       24.84     37.59 o
  -7   8   4        0.60      -10.12     34.44 o
  -6   8   4      631.28      622.35     38.70 o
  -5   8   4      286.11      402.90     39.47 o
  -4   8   4     3815.96     3782.60     64.84 o
  -3   8   4      526.43      623.76     37.07 o
  -2   8   4     1554.56     1444.44     44.63 o
  -1   8   4     1375.26     1387.75     42.18 o
   0   8   4     2705.65     2665.41     49.71 o
   1   8   4     3402.83     3362.63     46.92 o
   2   8   4      625.08      674.18     34.04 o
   3   8   4       35.14       60.67     18.69 o
   4   8   4      351.52      340.51     17.93 o
   5   8   4        6.58       15.70     46.22 o
   6   8   4     3029.95     2870.63     52.56 o
   7   8   4       37.58       47.13     67.14 o
   8   8   4      223.49      234.76     84.46 o
   9   8   4        4.20      -20.21     70.65 o
  10   8   4      422.51      548.76     93.96 o
  11   8   4       66.98       89.96     86.96 o
  12   8   4       19.38       11.21     90.06 o
  13   8   4       18.56      -24.22     89.26 o
 -14   9   4      127.56      130.89     84.56 o
 -13   9   4        1.10      -20.41     91.46 o
 -12   9   4      310.73      292.79     98.17 o
 -11   9   4       46.50       47.60     38.90 o
 -10   9   4      556.06      501.18     48.16 o
  -9   9   4      143.86      147.72     39.78 o
  -8   9   4      409.52      411.72     59.34 o
  -7   9   4        4.50        3.29     37.41 o
  -6   9   4      303.13      290.31     35.59 o
  -5   9   4      146.05      180.89     32.10 o
  -4   9   4     1551.50     1538.01     42.27 o
  -3   9   4      588.92      654.74     48.67 o
  -2   9   4       69.96       30.52     40.96 o
  -1   9   4        8.60       25.01     28.06 o
   0   9   4      897.90      857.85     37.43 o
   1   9   4     1796.02     1754.77     43.28 o
   2   9   4     4240.88     4165.58     98.02 o
   3   9   4     1062.52     1057.06     36.13 o
   4   9   4     3634.63     3872.61     53.62 o
   5   9   4      921.66      889.20     72.85 o
   6   9   4      836.98      852.46    105.97 o
   7   9   4      119.33      114.34     16.86 o
   8   9   4       98.90       73.65     82.15 o
   9   9   4      313.75      248.86     89.66 o
  10   9   4        0.59       14.51     84.76 o
  11   9   4       96.24       64.14     78.65 o
  12   9   4      204.98      277.48    100.47 o
  13   9   4        1.51      -34.22     93.06 o
 -13  10   4       93.66       99.77     84.26 o
 -12  10   4       14.10       39.93     88.66 o
 -11  10   4       81.04      146.30     87.36 o
 -10  10   4      340.03      321.28     45.48 o
  -9  10   4      534.58      365.31     43.82 o
  -8  10   4      122.93      165.08     41.62 o
  -7  10   4      581.46      579.74     64.49 o
  -6  10   4        4.56        6.16     35.42 o
  -5  10   4      919.34      896.85     42.85 o
  -4  10   4      924.21     1000.42     41.05 o
  -3  10   4      842.70      950.78     39.40 o
  -2  10   4     1334.91     1280.18     49.61 o
  -1  10   4      662.70      606.10     39.81 o
   0  10   4     2839.00     2934.15     59.39 o
   1  10   4      102.88       61.97     26.77 o
   2  10   4       57.17       67.81     16.23 o
   3  10   4       10.76        0.38     23.46 o
   4  10   4      104.50       78.27     23.58 o
   5  10   4      167.92      163.48     19.93 o
   6  10   4      693.22      759.60     93.06 o
   7  10   4      542.51      485.75     35.32 o
   8  10   4        7.57       25.22     76.75 o
   9  10   4      128.05      132.89     80.75 o
  10  10   4       72.61       68.95     79.95 o
  11  10   4      142.82      213.84     90.76 o
  12  10   4       41.90       -0.70     84.66 o
 -13  11   4      174.40      186.12     82.15 o
 -12  11   4        5.57       11.51     76.35 o
 -11  11   4      379.24      442.49    101.37 o
 -10  11   4       34.80       47.98     45.82 o
  -9  11   4      531.51      475.28     45.98 o
  -8  11   4        5.94        3.76     35.99 o
  -7  11   4     1401.98     1378.33     70.25 o
  -6  11   4      162.33      103.24     39.24 o
  -5  11   4     1790.26     1905.55     74.78 o
  -4  11   4       22.07        4.11     29.19 o
  -3  11   4      139.72      114.53     30.65 o
  -2  11   4      196.84      220.95     31.19 o
  -1  11   4      444.02      413.66     41.30 o
   0  11   4      380.28      324.96     39.46 o
   1  11   4     3423.29     3537.86     62.08 o
   2  11   4      399.81      351.01     23.75 o
   3  11   4     2397.50     2568.28     65.96 o
   4  11   4        3.72        9.57     25.18 o
   5  11   4      380.00      355.00     26.71 o
   6  11   4      743.89      750.17     55.04 o
   7  11   4       37.36       42.53     83.56 o
   8  11   4       87.57       67.74     91.96 o
   9  11   4      235.94      269.68     90.96 o
  10  11   4        0.65       53.34     84.26 o
  11  11   4       46.24       21.61     94.16 o
  12  11   4       15.27       25.22     83.36 o
 -12  12   4      116.67      126.58     95.86 o
 -11  12   4       11.12      -14.41     92.86 o
 -10  12   4       61.12      117.08     86.36 o
  -9  12   4        8.55      -22.21     70.55 o
  -8  12   4       17.56       -4.62     34.01 o
  -7  12   4      229.58      251.40     50.06 o
  -6  12   4       97.32      115.22     46.17 o
  -5  12   4       69.79      103.42     44.20 o
  -4  12   4       83.79       79.54     36.09 o
  -3  12   4      394.58      370.21     34.54 o
  -2  12   4     2030.29     2105.42     53.64 o
  -1  12   4     1952.41     1853.46     50.69 o
   0  12   4      679.66      683.12     56.54 o
   1  12   4      193.18      175.27     45.53 o
   2  12   4      273.32      260.30     24.18 o
   3  12   4      466.11      536.06     42.83 o
   4  12   4      463.82      472.92     38.08 o
   5  12   4      261.30      271.45     29.09 o
   6  12   4      339.17      284.39     52.53 o
   7  12   4      325.47      412.47    101.07 o
   8  12   4      181.39      311.01     84.26 o
   9  12   4      127.05      133.89     95.16 o
  10  12   4      243.72      368.04    108.67 o
  11  12   4       76.43       68.75     91.36 o
 -12  13   4      165.72      146.00     99.67 o
 -11  13   4        7.00       40.73     76.55 o
 -10  13   4      489.60      642.43    109.87 o
  -9  13   4        4.10       16.51     90.36 o
  -8  13   4      518.31      546.96     92.16 o
  -7  13   4      446.37      421.18     98.97 o
  -6  13   4     1115.54     1139.45    113.68 o
  -5  13   4        7.79       -1.00     66.54 o
  -4  13   4     1257.55     1325.66     68.57 o
  -3  13   4        0.89       -2.91     46.31 o
  -2  13   4     1276.62     1253.24     54.78 o
  -1  13   4      238.24      258.31     38.62 o
   0  13   4      963.37      967.77     48.15 o
   1  13   4      316.40      315.30     36.37 o
   2  13   4      224.73      198.31     29.29 o
   3  13   4      159.07      114.35     33.55 o
   4  13   4      980.22      965.15    114.68 o
   5  13   4        2.85      -14.80     25.42 o
   6  13   4     1089.05     1165.57    123.78 o
   7  13   4       72.99       81.95     83.96 o
   8  13   4      303.88      411.67    108.27 o
   9  13   4       13.69       74.85     80.85 o
  10  13   4       23.36       53.14     81.35 o
 -11  14   4       16.23       68.05     99.27 o
 -10  14   4        0.36      -18.91     84.06 o
  -9  14   4        2.18      -23.42     86.66 o
  -8  14   4      312.62      310.21    100.67 o
  -7  14   4      111.87       96.46     87.96 o
  -6  14   4       95.97      155.50     90.36 o
  -5  14   4       62.24      153.10     70.85 o
  -4  14   4      384.86      449.00     55.98 o
  -3  14   4      555.83      614.86     60.12 o
  -2  14   4       26.38       36.44     49.15 o
  -1  14   4      303.33      300.03     39.26 o
   0  14   4      804.26      755.83     46.69 o
   1  14   4       23.75       48.27     28.71 o
   2  14   4      661.56      589.65     33.92 o
   3  14   4       77.89      183.12     92.76 o
   4  14   4      215.32      188.09     35.69 o
   5  14   4       67.72       50.43     84.66 o
   6  14   4       51.37       74.15     92.76 o
   7  14   4      517.46      504.43    111.47 o
   8  14   4       47.64       17.61     80.15 o
   9  14   4      235.51      201.53    104.37 o
 -10  15   4        0.34       76.75     95.96 o
  -9  15   4      141.45      114.28     94.26 o
  -8  15   4        1.52        8.01     77.65 o
  -7  15   4       57.88      105.07     75.55 o
  -6  15   4      172.74      148.70     81.55 o
  -5  15   4        8.88      -13.41     82.75 o
  -4  15   4        0.51       11.54     48.23 o
  -3  15   4      687.25      658.31     63.78 o
  -2  15   4      108.95      103.11     50.66 o
  -1  15   4        5.60        1.16     50.09 o
   0  15   4      634.12      680.68     55.91 o
   1  15   4      217.96      224.10     33.32 o
   2  15   4      453.33      465.24     32.86 o
   3  15   4     1778.96     1688.92     34.64 o
   4  15   4        4.46       23.02     96.06 o
   5  15   4      302.54      332.72    106.97 o
   6  15   4       16.38        2.20     89.86 o
   7  15   4      173.65      157.60     90.46 o
   8  15   4        0.72      -20.21    100.97 o
  -9  16   4       12.81       15.31     87.56 o
  -8  16   4       45.85       89.86     95.46 o
  -7  16   4       84.15       22.51     96.36 o
  -6  16   4      513.62      525.55    104.27 o
  -5  16   4       88.01      179.22     94.46 o
  -4  16   4      392.85      440.77     59.69 o
  -3  16   4      102.01      136.12     53.95 o
  -2  16   4      456.89      507.34     62.06 o
  -1  16   4      311.61      334.48     56.67 o
   0  16   4      251.69      275.51     54.90 o
   1  16   4      419.38      415.89     47.54 o
   2  16   4      644.98      719.36     45.99 o
   3  16   4       48.31       96.56     92.66 o
   4  16   4       32.93       66.02     60.99 o
   5  16   4        9.20       -0.10     82.65 o
   6  16   4       47.43       71.75     99.17 o
   7  16   4       64.56       49.53    100.07 o
  -8  17   4        9.76       12.11     84.26 o
  -7  17   4       44.86       71.65     75.35 o
  -6  17   4        7.88       15.81     88.36 o
  -5  17   4       69.31       59.74     75.95 o
  -4  17   4      258.53      271.60     55.95 o
  -3  17   4      169.92      146.40     53.04 o
  -2  17   4      115.25       56.13     53.89 o
  -1  17   4       13.26       10.02     52.07 o
   0  17   4       60.11       36.53     43.89 o
   1  17   4      189.57      204.78     42.48 o
   2  17   4        2.36        9.11     80.65 o
   3  17   4       16.75       35.82     75.85 o
   4  17   4      383.96      507.04    106.97 o
   5  17   4       48.17       53.04    101.77 o
   6  17   4      270.28      333.12    106.87 o
  -7  18   4        1.48      -27.12     96.86 o
  -6  18   4        1.21       -8.21     87.06 o
  -5  18   4       18.19       19.21     90.66 o
  -4  18   4      152.15      137.30     53.59 o
  -3  18   4       17.78       17.60     54.68 o
  -2  18   4      152.01      113.17     57.22 o
  -1  18   4       58.72       67.99     53.65 o
   0  18   4        0.62        8.91     44.09 o
   1  18   4      186.95      186.92     91.16 o
   2  18   4      219.29      223.85     95.16 o
   3  18   4       17.82       90.86     95.76 o
   4  18   4        2.09       10.61     92.56 o
   5  18   4      155.90      127.78    104.67 o
   6  18   4        3.15       14.01     89.26 o
  -6  19   4        0.60       33.92     88.26 o
  -5  19   4       35.61       10.11     78.35 o
  -4  19   4       50.68       26.92     81.65 o
  -3  19   4        0.29        7.80     52.54 o
  -2  19   4       85.39      108.58     55.27 o
  -1  19   4       89.94       92.07     47.41 o
   0  19   4        2.86       12.71     76.75 o
   1  19   4      161.40      280.99     87.46 o
   2  19   4       21.04      -27.82     81.25 o
   3  19   4      147.90      124.78     88.36 o
   4  19   4        0.25      -14.21     85.86 o
   5  19   4       78.56       85.26     93.86 o
  -5  20   4       26.80       13.21     92.56 o
  -4  20   4       84.70       54.24     93.76 o
  -3  20   4        2.44       10.91     86.06 o
  -2  20   4       28.94       41.85     55.75 o
  -1  20   4        3.06        9.21     75.75 o
   0  20   4      127.86      129.09     83.86 o
   1  20   4       45.27      103.17     84.56 o
   2  20   4       18.76        9.21     90.66 o
   3  20   4       56.26       10.61     84.86 o
   4  20   4       38.46       23.82     99.57 o
  -4  21   4       43.11       -2.90     79.75 o
  -3  21   4       19.33       33.32     90.36 o
  -1  21   4        6.19      -21.11     77.45 o
   0  21   4       72.50       65.64     76.95 o
   1  21   4        1.85      -15.41     83.46 o
   2  21   4       93.60      112.87     87.56 o
   1  22   4       49.78       68.45     80.45 o
 -15   0   5      766.34      764.71    101.77 o
 -13   0   5      289.07      322.51     77.25 o
 -11   0   5     1853.25     2031.15    111.17 o
  -9   0   5       92.23       72.02     41.35 o
  -7   0   5      279.14      373.75     56.24 o
  -5   0   5      102.17       92.79     33.48 o
  -3   0   5     1911.78     1913.57     72.75 o
  -1   0   5    16454.15    15742.23    156.30 o
   1   0   5     5819.08     6000.52     71.57 o
   3   0   5     4213.51     4286.65     95.76 o
   5   0   5      748.96      747.82     33.20 o
   7   0   5       84.61      146.55     28.40 o
   9   0   5       99.11      103.17     44.93 o
  11   0   5     1077.30     1103.03     76.55 o
 -16   1   5       86.29       76.17     53.36 o
 -15   1   5        1.34       24.02     56.91 o
 -14   1   5      151.67      163.89     56.26 o
 -13   1   5       88.91      101.14     54.06 o
 -12   1   5       62.41       45.72     35.32 o
 -11   1   5       21.39       29.63     35.40 o
 -10   1   5      302.22      322.62     39.24 o
  -9   1   5      802.86      790.11     54.03 o
  -8   1   5     1152.07     1129.09     56.02 o
  -7   1   5     1781.93     1759.98     56.53 o
  -6   1   5      800.74      661.01     42.87 o
  -5   1   5     4038.66     4322.48     84.71 o
  -4   1   5       21.04       30.12     42.73 o
  -3   1   5       73.99       62.94     53.54 o
  -2   1   5     1612.80     1577.50     94.46 o
  -1   1   5     9691.54     9612.47    116.38 o
   0   1   5     6647.34     6453.63     58.68 o
   1   1   5       74.24       72.28     20.29 o
   2   1   5     4293.76     4222.86     35.00 o
   3   1   5     3617.74     4035.96     34.17 o
   4   1   5     2506.81     2511.20     34.60 o
   5   1   5      713.91      768.42     18.24 o
   6   1   5       84.97       69.01     10.96 o
   7   1   5      949.07     1042.07     35.47 o
   8   1   5      929.90      921.25     36.34 o
   9   1   5        4.15       23.13     29.71 o
  10   1   5      775.73      789.30     47.88 o
  11   1   5        6.55       -2.76     32.41 o
  12   1   5       21.60       22.82     50.33 o
 -16   2   5       63.07       19.95     55.36 o
 -15   2   5        0.68        9.83     53.53 o
 -14   2   5      707.36      791.69     69.57 o
 -13   2   5       60.05       73.60     48.54 o
 -12   2   5     1072.29     1074.14     51.71 o
 -11   2   5      412.89      424.00     43.18 o
 -10   2   5     1179.00     1176.14     64.36 o
  -9   2   5      132.08      117.14     45.17 o
  -8   2   5      727.27      758.32     40.86 o
  -7   2   5       19.39       40.97     29.70 o
  -6   2   5        0.81       -6.41     29.40 o
  -5   2   5      758.44      774.39     44.23 o
  -4   2   5     2572.69     2375.17     86.06 o
  -3   2   5     3373.65     3454.51    105.02 o
  -2   2   5    17005.32    16731.50    122.66 o
  -1   2   5    30068.03    30517.72    216.79 o
   0   2   5    12484.41    11530.97     65.74 o
   1   2   5     1585.71     1764.99     34.37 o
   2   2   5      856.83      779.08     18.52 o
   3   2   5      117.48      128.62     11.78 o
   4   2   5     1305.31     1184.28     19.60 o
   5   2   5       12.14       12.47     17.36 o
   6   2   5      812.00      798.49     30.13 o
   7   2   5      414.74      395.81     27.55 o
   8   2   5       11.50       14.39     23.44 o
   9   2   5        5.19        0.79     24.72 o
  10   2   5       70.50       75.93     30.68 o
  11   2   5        6.12       11.91     30.85 o
  12   2   5      240.33      217.84     61.54 o
 -16   3   5      201.79      212.13     59.97 o
 -15   3   5        5.57        9.60     51.20 o
 -14   3   5       53.80       76.60     51.16 o
 -13   3   5       92.77       69.79     50.06 o
 -12   3   5       87.18       81.52     35.99 o
 -11   3   5      478.55      397.89     43.02 o
 -10   3   5     4759.42     4656.56    102.60 o
  -9   3   5      764.38      694.28     42.58 o
  -8   3   5     1571.46     1395.57     49.92 o
  -7   3   5      575.97      487.29     36.82 o
  -6   3   5     2262.71     2275.28     51.68 o
  -5   3   5     1382.03     1320.84     40.38 o
  -4   3   5       99.96       33.47     26.26 o
  -3   3   5     1729.23     1694.08     41.56 o
  -2   3   5     2868.52     3025.29     60.18 o
  -1   3   5    18415.62    18351.70    127.60 o
   0   3   5      206.26      181.16     33.75 o
   1   3   5      915.78     1003.26     29.15 o
   2   3   5     2032.87     2055.29     33.96 o
   3   3   5      731.59      595.94     26.41 o
   4   3   5    10965.62    11960.31     86.75 o
   5   3   5     3481.29     3504.01     54.00 o
   6   3   5      989.69     1020.01     28.36 o
   7   3   5     1906.70     1858.32     39.86 o
   8   3   5      284.07      296.66     26.03 o
   9   3   5      308.72      291.89     27.48 o
  10   3   5      232.21      228.91     31.43 o
  11   3   5        0.13       -5.10     57.84 o
  12   3   5       38.98       17.31     56.94 o
 -16   4   5       41.98       28.82     90.46 o
 -15   4   5      122.10      124.91     51.87 o
 -14   4   5       16.61       10.99     49.54 o
 -13   4   5      638.98      711.03     62.03 o
 -12   4   5        4.93        8.37     36.12 o
 -11   4   5      341.05      342.41     53.22 o
 -10   4   5      810.27      893.39     46.15 o
  -9   4   5       81.89       88.38     34.55 o
  -8   4   5     1103.17     1068.82     46.43 o
  -7   4   5     2125.36     2221.04     55.65 o
  -6   4   5     4807.67     4992.63     71.08 o
  -5   4   5      479.39      407.91     33.77 o
  -4   4   5      587.83      594.08     33.32 o
  -3   4   5    10333.21    10706.88     88.99 o
  -2   4   5     4872.91     4863.87     60.77 o
  -1   4   5       57.52       22.37     25.64 o
   0   4   5     3049.96     2908.42     48.11 o
   1   4   5      713.28      679.26     18.43 o
   2   4   5        2.21       10.10     22.27 o
   3   4   5      911.04      787.70     20.64 o
   4   4   5     2057.94     2054.42     37.59 o
   5   4   5      251.50      278.04     24.32 o
   6   4   5      302.67      295.75     27.89 o
   7   4   5        1.62        1.70     11.63 o
   8   4   5      318.90      298.83     21.39 o
   9   4   5        1.64       -0.79     18.89 o
  10   4   5       92.61       91.94     23.73 o
  11   4   5      350.16      364.54     73.75 o
  12   4   5       20.20       14.01     63.24 o
  13   4   5      146.64      114.78     66.54 o
 -15   5   5      106.19      115.45     49.34 o
 -14   5   5       16.52        7.95     47.74 o
 -13   5   5        1.72       18.56     48.64 o
 -12   5   5      347.83      348.33     89.16 o
 -11   5   5       63.32       78.22     40.00 o
 -10   5   5       12.90       12.67     34.40 o
  -9   5   5      623.57      591.05     41.42 o
  -8   5   5      370.85      454.01     41.00 o
  -7   5   5     7107.17     6993.38    111.43 o
  -6   5   5      576.95      496.31     45.17 o
  -5   5   5     3741.49     3832.67     76.87 o
  -4   5   5     3899.29     4002.11     76.06 o
  -3   5   5     2060.55     1883.28     45.53 o
  -2   5   5       58.04       52.63     27.65 o
  -1   5   5      843.83      829.48     40.54 o
   0   5   5       53.03       52.43     33.22 o
   1   5   5     1745.77     1783.72     39.92 o
   2   5   5     1954.30     1981.17     53.51 o
   3   5   5     7817.25     7323.86     71.91 o
   4   5   5     2764.65     2834.04     44.53 o
   5   5   5        5.25       10.64     14.65 o
   6   5   5      775.90      733.38     28.48 o
   7   5   5       35.25       35.13     21.83 o
   8   5   5      621.12      606.08     33.83 o
   9   5   5      917.27      807.87     95.66 o
  10   5   5       11.02       24.52     68.25 o
  11   5   5       40.75       46.23     67.04 o
  12   5   5        4.98       -3.90     66.94 o
  13   5   5       15.84       23.62     69.05 o
 -15   6   5       60.05       74.22     47.24 o
 -14   6   5      210.19      243.47     51.45 o
 -13   6   5       19.35       24.08     45.58 o
 -12   6   5      442.29      512.14     89.66 o
 -11   6   5      185.70      200.63     83.26 o
 -10   6   5      220.26      179.42     78.05 o
  -9   6   5        0.75      -14.67     47.41 o
  -8   6   5      551.42      579.87     35.48 o
  -7   6   5        4.50       43.06     40.27 o
  -6   6   5     6638.73     7283.04    192.68 o
  -5   6   5      234.50      259.31     39.23 o
  -4   6   5     2514.47     2567.63     66.13 o
  -3   6   5     5063.38     5112.60     59.36 o
  -2   6   5    15904.73    16025.91     95.70 o
  -1   6   5      516.22      565.94     29.68 o
   0   6   5     8205.99     8575.18    112.77 o
   1   6   5      221.25      262.07     30.62 o
   2   6   5       37.92       63.40     43.20 o
   3   6   5     1916.81     1793.04     46.47 o
   4   6   5       45.54       29.63     24.24 o
   5   6   5      281.69      257.16     20.74 o
   6   6   5     1547.39     1619.56     68.04 o
   7   6   5      191.25      203.43     17.48 o
   8   6   5      277.82      278.66     24.69 o
   9   6   5       16.41       16.02     22.10 o
  10   6   5      359.00      327.02     79.95 o
  11   6   5        0.14       -2.90     76.65 o
  12   6   5      364.89      292.49     84.16 o
  13   6   5       12.23       14.41     73.45 o
 -15   7   5       19.61       -2.50     84.26 o
 -14   7   5       83.39       93.61     48.87 o
 -13   7   5       91.23      115.58     87.46 o
 -12   7   5        1.05       27.12     80.95 o
 -11   7   5      298.55      220.11     53.59 o
 -10   7   5      840.39      815.94     67.89 o
  -9   7   5      733.75      722.21     56.14 o
  -8   7   5     4736.17     4794.82    100.28 o
  -7   7   5      189.78      232.27     42.62 o
  -6   7   5     4031.23     4105.63     87.52 o
  -5   7   5      175.67      225.36     37.86 o
  -4   7   5     4714.32     5126.39     89.34 o
  -3   7   5      132.16      170.58     26.59 o
  -2   7   5      598.89      524.01     29.39 o
  -1   7   5       97.85      173.86     25.58 o
   0   7   5      194.90      210.67     25.86 o
   1   7   5       51.42       77.89     20.38 o
   2   7   5      161.66      202.63     72.35 o
   3   7   5      623.34      606.80     55.25 o
   4   7   5      631.36      589.19     34.50 o
   5   7   5        1.74        5.07     22.70 o
   6   7   5      240.74      232.20     72.35 o
   7   7   5      351.64      347.43     80.15 o
   8   7   5      397.15      481.32     82.25 o
   9   7   5      300.86      352.63     84.36 o
  10   7   5      176.68      140.29     77.05 o
  11   7   5       77.24       54.94     81.15 o
  12   7   5       18.09       45.33     75.85 o
  13   7   5        2.55       -8.51     78.95 o
 -14   8   5       14.95       12.45     46.60 o
 -13   8   5      185.79      227.65     89.36 o
 -12   8   5        2.28       30.42     87.46 o
 -11   8   5      799.54      771.65     55.35 o
 -10   8   5      478.18      491.58     49.81 o
  -9   8   5      186.48      150.39     40.63 o
  -8   8   5     1341.19     1251.37     63.10 o
  -7   8   5      479.42      452.79     53.74 o
  -6   8   5      338.46      356.46     34.18 o
  -5   8   5       54.39       47.67     30.63 o
  -4   8   5        0.59       21.30     26.01 o
  -3   8   5     2176.97     2169.06     54.49 o
  -2   8   5      407.49      380.75     33.04 o
  -1   8   5      751.51      686.64     34.22 o
   0   8   5        0.91       13.46     21.78 o
   1   8   5      794.64      735.56     30.02 o
   2   8   5      828.75      890.99     33.96 o
   3   8   5      717.75      739.54     27.49 o
   4   8   5      418.90      396.21     50.41 o
   5   8   5      544.58      569.24     35.34 o
   6   8   5        0.46        8.55     19.67 o
   7   8   5       22.61       37.62     68.25 o
   8   8   5        1.07       -1.60     74.75 o
   9   8   5      226.05      221.55     77.85 o
  10   8   5       33.05       -4.40     76.35 o
  11   8   5      355.46      317.01     93.96 o
  12   8   5       47.14       18.71     80.15 o
  13   8   5       75.47       38.43     76.35 o
 -14   9   5        1.16      -12.31     91.56 o
 -13   9   5       19.20       47.73     80.85 o
 -12   9   5      171.02      141.99     85.06 o
 -11   9   5      143.20      152.80     89.16 o
 -10   9   5      644.15      588.12    134.94 o
  -9   9   5     1398.35     1318.01     63.73 o
  -8   9   5     1436.83     1396.53     64.87 o
  -7   9   5     1201.71     1190.29     60.36 o
  -6   9   5     3409.99     3302.81     70.12 o
  -5   9   5      540.26      512.41     38.96 o
  -4   9   5      218.67      216.63     30.26 o
  -3   9   5     2619.96     2922.02     65.57 o
  -2   9   5     3162.24     3340.57     82.99 o
  -1   9   5      200.47      156.00     29.56 o
   0   9   5      494.62      515.99     32.02 o
   1   9   5      746.42      748.49     31.81 o
   2   9   5       22.13       25.53     22.54 o
   3   9   5     1317.84     1374.84     37.90 o
   4   9   5       93.32      110.37     65.44 o
   5   9   5      571.44      528.39     41.34 o
   6   9   5      320.37      295.67     30.80 o
   7   9   5      587.25      607.40     86.96 o
   8   9   5      265.47      285.89     88.56 o
   9   9   5      138.86      135.09     78.95 o
  10   9   5       22.56       22.01     75.95 o
  11   9   5        1.99      -18.11     89.06 o
  12   9   5       94.18       88.06     85.36 o
  13   9   5        3.86       13.31     82.15 o
 -13  10   5       21.84       44.13     95.76 o
 -12  10   5      753.29      702.97    113.58 o
 -11  10   5        6.01       18.08     45.80 o
 -10  10   5     1984.96     1898.85     77.06 o
  -9  10   5      207.05      182.89     39.84 o
  -8  10   5      692.81      699.31     52.84 o
  -7  10   5       20.23        2.93     35.59 o
  -6  10   5      142.62      111.86     40.64 o
  -5  10   5       75.64       99.16     32.91 o
  -4  10   5     1344.30     1327.47     38.52 o
  -3  10   5      426.44      411.64     33.53 o
  -2  10   5     1435.56     1281.20     51.10 o
  -1  10   5      282.17      248.35     35.41 o
   0  10   5     4571.28     4283.92     61.09 o
   1  10   5        5.39        2.25     22.30 o
   2  10   5      685.63      580.05     21.50 o
   3  10   5      238.11      253.27     27.63 o
   4  10   5      646.40      689.31     26.61 o
   5  10   5      158.27      183.52     76.65 o
   6  10   5        0.18      -13.94     29.66 o
   7  10   5        3.85       -0.52     18.02 o
   8  10   5       40.97       37.42     87.36 o
   9  10   5        6.37       66.34     79.75 o
  10  10   5      272.60      293.49     90.56 o
  11  10   5       58.26      146.90     96.46 o
  12  10   5      121.55       32.22     81.25 o
 -13  11   5       21.56      108.17     91.26 o
 -12  11   5        1.38        1.80     90.96 o
 -11  11   5       22.67       15.21     42.82 o
 -10  11   5      157.24      190.73     94.96 o
  -9  11   5      164.15      163.27     38.95 o
  -8  11   5      592.96      532.79     48.30 o
  -7  11   5       62.30       46.48     38.73 o
  -6  11   5     1025.41      974.93     55.76 o
  -5  11   5      678.35      628.00     58.12 o
  -4  11   5      372.54      364.58     33.73 o
  -3  11   5      366.88      377.52     33.06 o
  -2  11   5      284.34      218.76     32.71 o
  -1  11   5       35.78       45.35     36.65 o
   0  11   5       17.85       17.63     36.38 o
   1  11   5       51.41       58.62     27.92 o
   2  11   5       92.73       86.24     15.95 o
   3  11   5      814.59      878.82     41.91 o
   4  11   5      525.49      518.39     29.29 o
   5  11   5      812.12      739.51     67.89 o
   6  11   5     1101.73     1020.64     73.85 o
   7  11   5       82.72       67.64     89.26 o
   8  11   5      108.73      203.23     92.16 o
   9  11   5       34.36       52.53     89.16 o
  10  11   5      127.67      108.37     88.66 o
  11  11   5        0.57       -7.10     91.46 o
 -12  12   5        1.39      -14.81     86.96 o
 -11  12   5       23.70      -30.12     93.86 o
 -10  12   5       17.68      -22.92     71.05 o
  -9  12   5       50.95       48.43     84.66 o
  -8  12   5        0.02      -16.38     33.84 o
  -7  12   5       90.05       62.68     38.51 o
  -6  12   5      123.94      115.58     75.95 o
  -5  12   5      456.17      492.33     90.86 o
  -4  12   5      457.10      516.13     56.33 o
  -3  12   5     2191.61     2179.06     63.38 o
  -2  12   5      491.69      498.82     42.91 o
  -1  12   5      914.80      992.34     47.88 o
   0  12   5      971.73      913.31     59.45 o
   1  12   5     1612.49     1582.48     67.33 o
   2  12   5       59.00       55.69     18.18 o
   3  12   5      323.07      325.57     35.44 o
   4  12   5        7.83       25.59     22.94 o
   5  12   5      204.17      152.08     31.77 o
   6  12   5        2.21       34.02     86.46 o
   7  12   5       72.59       37.02     89.56 o
   8  12   5        0.05       12.31     72.75 o
   9  12   5      182.21      205.24     98.37 o
  10  12   5        7.96      -21.71     95.06 o
  11  12   5       80.08       42.63     89.56 o
 -12  13   5        8.95       96.66    103.97 o
 -11  13   5        7.92       43.73     77.55 o
 -10  13   5        8.52       12.11     94.06 o
  -9  13   5       96.00      114.18     96.36 o
  -8  13   5      209.84      212.74     93.16 o
  -7  13   5      252.27      278.28     92.66 o
  -6  13   5      203.88      132.59     82.95 o
  -5  13   5      948.83      941.72     97.66 o
  -4  13   5      734.50      676.54     59.30 o
  -3  13   5      801.93      792.00     64.36 o
  -2  13   5       29.20       42.12     35.27 o
  -1  13   5        0.05        0.01     32.97 o
   0  13   5        1.75        6.98     32.64 o
   1  13   5      292.73      235.32     49.98 o
   2  13   5        6.23        7.10     21.53 o
   3  13   5      297.55      316.47     34.11 o
   4  13   5      189.19      165.13     29.85 o
   5  13   5      138.95      149.40     99.27 o
   6  13   5       29.13       46.83     74.95 o
   7  13   5       34.02      101.07     76.45 o
   8  13   5      209.22      148.80     92.76 o
   9  13   5       89.65       54.74     83.76 o
  10  13   5       36.69        6.20     92.86 o
 -11  14   5       17.82       19.21     95.16 o
 -10  14   5       44.69       63.24     80.55 o
  -9  14   5      106.13      136.89     85.26 o
  -8  14   5       32.14       49.33     92.76 o
  -7  14   5      172.57      159.81     83.96 o
  -6  14   5       26.41       47.13     83.96 o
  -5  14   5       76.14       93.46     70.95 o
  -4  14   5     1012.02     1086.16     68.02 o
  -3  14   5      247.20      295.93     54.94 o
  -2  14   5     1434.30     1475.38     82.60 o
  -1  14   5        3.73       13.56     34.78 o
   0  14   5      755.16      831.42     46.71 o
   1  14   5       35.11       31.33     31.94 o
   2  14   5      273.14      235.16     27.59 o
   3  14   5      233.68      240.43     37.42 o
   4  14   5       72.14       40.93     94.06 o
   5  14   5       60.17       79.05     89.66 o
   6  14   5       32.66       70.65     95.86 o
   7  14   5        3.58       -4.20     94.26 o
   8  14   5       65.88       88.46    100.37 o
   9  14   5        0.27       -8.81     93.56 o
 -10  15   5       18.63       78.65     96.66 o
  -9  15   5       80.53       98.17     88.76 o
  -8  15   5      397.64      451.90     96.36 o
  -7  15   5        5.11       -8.31     72.75 o
  -6  15   5      299.91      350.53     89.26 o
  -5  15   5        0.05       20.51     77.15 o
  -4  15   5      206.04      189.92     53.77 o
  -3  15   5      191.09      180.85     54.91 o
  -2  15   5       10.64        0.32     50.99 o
  -1  15   5      168.06      166.67     52.08 o
   0  15   5       29.55       31.11     34.33 o
   1  15   5      419.24      331.16     33.96 o
   2  15   5      128.04      133.19     23.55 o
   3  15   5       13.93       17.81     90.86 o
   4  15   5      375.94      431.63     71.01 o
   5  15   5       67.30       91.56     79.55 o
   6  15   5      345.61      425.98    111.67 o
   7  15   5       55.58       97.36     98.97 o
   8  15   5      262.54      278.58     93.36 o
  -9  16   5       31.32       33.42     88.46 o
  -8  16   5        2.68       -5.10     84.36 o
  -7  16   5       22.11      -37.42     89.06 o
  -6  16   5      145.20      146.20     78.35 o
  -5  16   5      308.43      383.55     96.76 o
  -4  16   5        9.11       23.58     50.21 o
  -3  16   5       86.08       83.48     55.57 o
  -2  16   5      188.18      211.64     56.68 o
  -1  16   5       24.57       32.26     51.97 o
   0  16   5      155.97      161.56     53.88 o
   1  16   5      275.18      267.06     46.13 o
   2  16   5       17.80       11.21     90.06 o
   3  16   5      183.35      178.92     92.46 o
   4  16   5       17.30       16.41     96.56 o
   5  16   5       18.40       14.04     67.36 o
   6  16   5        1.49      -62.94     80.15 o
   7  16   5       56.19       92.86     82.45 o
  -9  17   5      357.03      406.37    106.77 o
  -8  17   5       23.65       -5.40     94.16 o
  -7  17   5      174.61      205.14     94.56 o
  -6  17   5        1.35      -50.03     88.06 o
  -5  17   5       88.62       48.13     88.26 o
  -4  17   5        5.54       23.50     54.23 o
  -3  17   5       87.69      131.32     57.87 o
  -2  17   5       33.82       27.41     53.07 o
  -1  17   5       33.41       40.02     52.42 o
   0  17   5        1.11      -25.36     52.38 o
   1  17   5       41.37       32.32     76.75 o
   2  17   5       24.86       34.32     82.65 o
   3  17   5       49.61       75.95     81.75 o
   4  17   5       49.95       43.43     80.35 o
   5  17   5       48.35       51.73     91.26 o
   6  17   5        2.45      -31.09     70.23 o
  -8  18   5        2.87        8.81     88.66 o
  -7  18   5       54.98       49.83     83.36 o
  -6  18   5       22.08        9.71     89.76 o
  -5  18   5       43.63       -6.70     79.15 o
  -4  18   5      197.61      211.97     56.64 o
  -3  18   5       17.56       18.62     52.94 o
  -2  18   5      355.04      355.86     63.35 o
  -1  18   5      110.35      127.31     56.28 o
   0  18   5      241.64      307.60     85.56 o
   1  18   5       40.74       99.97     88.26 o
   2  18   5       17.77       27.82     84.26 o
   3  18   5       91.33      111.17     99.37 o
   4  18   5       19.77      -10.91    100.07 o
   5  18   5       11.58        2.80    103.37 o
  -6  19   5      110.93       81.05     88.86 o
  -5  19   5       15.72       91.36     92.26 o
  -4  19   5       18.38        5.08     52.43 o
  -3  19   5       20.01       -6.39     56.11 o
  -2  19   5       71.38       74.87     55.76 o
  -1  19   5        0.38       24.23     55.15 o
   0  19   5       67.32       74.75     85.06 o
   1  19   5       89.51       15.81     86.46 o
   2  19   5       51.93      133.39     94.66 o
   3  19   5       75.67       50.63     85.26 o
   4  19   5        5.34      -31.52     85.16 o
  -5  20   5        0.11       24.82     81.65 o
  -4  20   5       57.31       11.81     89.76 o
  -3  20   5       17.65       26.18     53.90 o
  -2  20   5       64.54      102.23     58.76 o
  -1  20   5       17.08       27.12     78.45 o
   0  20   5      149.09      227.15     85.56 o
   1  20   5        8.52      -27.02     89.86 o
   2  20   5       28.98       23.22     88.36 o
   3  20   5        1.43       39.13     97.66 o
  -4  21   5        0.27      -18.81     85.46 o
  -3  21   5        8.40       61.04     90.96 o
  -2  21   5       16.33       -0.90     79.05 o
  -1  21   5       10.41        8.61     79.85 o
   0  21   5        5.70        7.71     84.76 o
   1  21   5        8.27       38.33     83.96 o
   2  21   5       41.12       21.01     88.16 o
 -16   0   6      312.25      166.71     81.25 o
 -14   0   6     1314.81     1453.86    118.58 o
 -12   0   6     1664.93     1770.57    118.58 o
 -10   0   6     3793.71     3542.05     88.78 o
  -8   0   6     2226.71     2268.40     93.76 o
  -6   0   6      292.22      125.00     38.34 o
  -4   0   6     2482.88     2657.66     87.56 o
  -2   0   6     1341.60     1292.46     68.25 o
   0   0   6     1971.90     1932.17     51.10 o
   2   0   6     5620.02     5738.87     89.46 o
   4   0   6    10676.81    11151.87    103.08 o
   6   0   6       11.91       30.62     24.76 o
   8   0   6       10.95       10.25     13.18 o
  10   0   6        6.21       12.31     43.43 o
 -16   1   6      115.16      121.37     56.00 o
 -15   1   6       32.26       45.09     56.99 o
 -14   1   6       12.52       32.42     53.03 o
 -13   1   6       91.84      116.85     53.45 o
 -12   1   6      276.29      316.52     42.01 o
 -11   1   6      201.03      222.27     39.56 o
 -10   1   6     2973.00     2859.14     83.53 o
  -9   1   6       22.93       24.93     44.23 o
  -8   1   6     1536.03     1500.24     61.54 o
  -7   1   6     2082.73     1931.00     62.88 o
  -6   1   6      455.77      462.31     36.10 o
  -5   1   6     3599.04     3687.85     71.48 o
  -4   1   6     1766.74     1845.82     75.25 o
  -3   1   6     1165.25     1203.00     69.85 o
  -2   1   6      986.33      867.99     45.46 o
  -1   1   6    11654.04    11283.15     83.93 o
   0   1   6      242.01      180.86     28.47 o
   1   1   6     1089.91     1074.14     29.40 o
   2   1   6      247.46      187.50     17.26 o
   3   1   6        0.36       16.10     15.09 o
   4   1   6        1.29        5.84     13.72 o
   5   1   6        9.45        1.06     14.36 o
   6   1   6      120.36      111.44     13.71 o
   7   1   6      269.63      285.00     26.61 o
   8   1   6      643.50      652.97     32.46 o
   9   1   6     1067.03     1134.54     48.46 o
  10   1   6      457.45      490.09     39.82 o
  11   1   6      690.42      638.32     68.55 o
 -16   2   6      166.26      119.12     55.09 o
 -15   2   6      354.36      352.31     59.97 o
 -14   2   6       24.62       21.34     51.71 o
 -13   2   6      860.61      938.25     70.10 o
 -12   2   6       84.91       90.20     38.54 o
 -11   2   6      153.09      186.58     40.20 o
 -10   2   6        1.10        4.24     47.48 o
  -9   2   6     3036.84     3109.63     86.04 o
  -8   2   6       61.12      126.33     47.00 o
  -7   2   6       20.16       61.82     32.60 o
  -6   2   6     1390.37     1250.76     53.37 o
  -5   2   6     1590.26     1647.21     56.52 o
  -4   2   6      947.24      937.52     66.14 o
  -3   2   6     1810.06     1627.44     52.95 o
  -2   2   6      284.10      293.85     37.47 o
  -1   2   6     6416.14     6173.34     85.23 o
   0   2   6       93.99       64.59     21.29 o
   1   2   6     1535.18     1443.96     29.69 o
   2   2   6      590.82      624.41     19.18 o
   3   2   6     2237.02     2118.99     26.82 o
   4   2   6      485.31      564.76     17.21 o
   5   2   6     3265.08     3346.31     33.80 o
   6   2   6      152.85      192.57     27.29 o
   7   2   6      279.59      328.78     25.47 o
   8   2   6        9.77       25.72     22.79 o
   9   2   6        9.31       10.37     22.79 o
  10   2   6       17.16       26.53     27.74 o
  11   2   6        1.06        6.20     51.93 o
 -16   3   6       52.56       32.18     53.07 o
 -15   3   6       18.03       14.95     51.04 o
 -14   3   6      115.07      140.40     55.89 o
 -13   3   6        1.07       25.35     49.81 o
 -12   3   6       63.92       50.13     36.75 o
 -11   3   6      457.81      489.58     57.08 o
 -10   3   6      726.35      641.75     55.89 o
  -9   3   6     1808.46     1737.95     72.52 o
  -8   3   6      895.58      866.02     56.59 o
  -7   3   6     1455.23     1575.54     51.17 o
  -6   3   6     6197.18     6375.52     80.53 o
  -5   3   6     5219.41     5395.84    123.72 o
  -4   3   6     4434.18     4551.98     80.19 o
  -3   3   6     6167.32     6133.08     88.55 o
  -2   3   6     9150.27     9207.01    102.31 o
  -1   3   6     2528.87     2676.61     60.73 o
   0   3   6      122.93      128.05     22.82 o
   1   3   6      184.38      160.08     20.35 o
   2   3   6     1261.15     1509.46     49.73 o
   3   3   6      256.28      254.10     28.61 o
   4   3   6      325.63      254.50     26.54 o
   5   3   6      538.07      498.09     30.75 o
   6   3   6      495.31      533.32     32.48 o
   7   3   6      676.92      618.11     34.89 o
   8   3   6     1754.87     1718.47     39.41 o
   9   3   6        2.14       -1.65     19.81 o
  10   3   6      161.54      235.26     64.84 o
  11   3   6       35.44       75.75     57.94 o
  12   3   6       24.31        4.20     57.24 o
 -16   4   6        0.57       31.15     52.22 o
 -15   4   6        0.06      -13.16     53.51 o
 -14   4   6      150.89      180.70     53.97 o
 -13   4   6       47.89       51.82     53.55 o
 -12   4   6      207.27      194.53     70.45 o
 -11   4   6      127.90       69.42     49.17 o
 -10   4   6      906.19      894.32     65.11 o
  -9   4   6      100.29      115.90     47.45 o
  -8   4   6     1685.70     1706.55     69.46 o
  -7   4   6       42.61       30.12     42.23 o
  -6   4   6     1012.85     1058.32     43.67 o
  -5   4   6       30.32       50.87     30.72 o
  -4   4   6      505.88      531.50     32.28 o
  -3   4   6     1787.00     1747.46     44.48 o
  -2   4   6     1010.40      857.78     35.65 o
  -1   4   6      217.68      244.41     27.46 o
   0   4   6     3529.34     3514.69     56.53 o
   1   4   6      818.76      818.55     21.08 o
   2   4   6     5650.46     5464.57     92.61 o
   3   4   6     1595.59     1660.05     30.29 o
   4   4   6      559.45      517.75     31.37 o
   5   4   6       66.08       67.80     23.55 o
   6   4   6       21.58       16.12     24.23 o
   7   4   6      212.35      175.89     27.76 o
   8   4   6      241.04      266.88     30.67 o
   9   4   6        2.53       11.88     32.36 o
  10   4   6      524.25      481.02     75.75 o
  11   4   6       60.82       71.25     64.04 o
  12   4   6      177.13      125.58     65.64 o
 -15   5   6      144.82      119.76     57.99 o
 -14   5   6      124.43      113.83     50.55 o
 -13   5   6        0.15      -10.80     47.99 o
 -12   5   6      215.60      295.50     85.36 o
 -11   5   6      212.78      265.68     83.86 o
 -10   5   6      123.68      113.40     50.73 o
  -9   5   6       44.70       68.00     45.92 o
  -8   5   6      770.26      758.40     57.94 o
  -7   5   6     1207.21     1227.84     50.06 o
  -6   5   6      229.26      171.13     34.00 o
  -5   5   6     2192.81     2091.27     52.78 o
  -4   5   6     1029.92      952.19     40.75 o
  -3   5   6     5666.23     5614.42     72.43 o
  -2   5   6    21103.97    22743.93    130.63 o
  -1   5   6      332.69      282.02     28.00 o
   0   5   6      166.34      204.35     27.75 o
   1   5   6      755.40      824.21     21.73 o
   2   5   6       34.45       43.57     15.63 o
   3   5   6     1470.97     1543.63     40.63 o
   4   5   6     2206.00     2161.18     70.75 o
   5   5   6      470.90      504.95     28.28 o
   6   5   6      137.17      129.76     21.16 o
   7   5   6      273.21      282.29     26.85 o
   8   5   6     1476.17     1500.22     50.23 o
   9   5   6      321.03      301.88     34.50 o
  10   5   6      221.00      318.01     74.55 o
  11   5   6      170.84      178.92     70.35 o
  12   5   6       65.70       16.01     66.24 o
 -15   6   6       29.86       13.89     51.67 o
 -14   6   6        0.66       25.18     52.53 o
 -13   6   6      432.00      545.66    100.17 o
 -12   6   6        9.94       48.13     85.26 o
 -11   6   6        4.08      -19.41     80.35 o
 -10   6   6       10.50       -2.20     60.74 o
  -9   6   6      914.74     1021.40     89.96 o
  -8   6   6        7.40       26.07     34.88 o
  -7   6   6       70.24       80.87     32.69 o
  -6   6   6      409.27      461.08     38.84 o
  -5   6   6      154.99      177.17     40.22 o
  -4   6   6       34.31       55.04     37.43 o
  -3   6   6      140.00      109.38     31.43 o
  -2   6   6      125.42      156.02     31.18 o
  -1   6   6      123.28      189.66     30.32 o
   0   6   6      599.11      634.63     35.01 o
   1   6   6     3054.37     3121.30     38.09 o
   2   6   6       40.26       35.04      8.68 o
   3   6   6     9700.90     9658.28     91.87 o
   4   6   6      620.93      652.61     33.61 o
   5   6   6     1376.28     1192.41     62.43 o
   6   6   6       16.29       15.08     42.64 o
   7   6   6      142.58      135.62     18.21 o
   8   6   6      104.06       91.52     19.89 o
   9   6   6       85.39       62.74     21.16 o
  10   6   6        4.55       17.51     71.45 o
  11   6   6      205.21      194.43     75.45 o
  12   6   6        9.65       -6.50     71.95 o
 -15   7   6      128.22      118.27     52.77 o
 -14   7   6       47.49       65.86     50.53 o
 -13   7   6      104.59       54.44     73.75 o
 -12   7   6       13.40       10.81     79.55 o
 -11   7   6      268.96      284.29     89.86 o
 -10   7   6       15.61      -12.56     40.98 o
  -9   7   6      944.27      846.65     57.06 o
  -8   7   6      236.30      201.72     35.85 o
  -7   7   6      771.33      803.09     55.80 o
  -6   7   6      487.24      560.99     49.33 o
  -5   7   6      439.09      465.93     45.92 o
  -4   7   6     1005.62      931.98     51.11 o
  -3   7   6     5895.89     5768.39     79.88 o
  -2   7   6      362.18      304.34     33.05 o
  -1   7   6      674.38      837.30     46.93 o
   0   7   6      332.18      437.19     43.03 o
   1   7   6      499.47      469.41     36.42 o
   2   7   6       83.81       82.64     16.04 o
   3   7   6      414.08      477.04     43.02 o
   4   7   6     1016.15     1146.25     41.36 o
   5   7   6     1472.33     1455.56     39.73 o
   6   7   6     1260.52     1360.70    105.97 o
   7   7   6     3248.57     3329.10    142.19 o
   8   7   6       20.76       25.92     74.75 o
   9   7   6      672.67      723.78     95.66 o
  10   7   6       55.09       74.35     77.65 o
  11   7   6        3.80      -10.61     79.75 o
  12   7   6        3.13      -15.31     74.35 o
  13   7   6        3.27      -10.91     71.35 o
 -14   8   6      101.73      100.17     78.75 o
 -13   8   6       44.72       86.86     93.56 o
 -12   8   6      646.63      702.85     78.00 o
 -11   8   6      172.36      156.23     50.56 o
 -10   8   6      192.80      227.56     36.61 o
  -9   8   6     1263.04     1236.40     51.99 o
  -8   8   6     1044.87     1043.44     62.18 o
  -7   8   6       32.47       43.98     40.13 o
  -6   8   6     1753.00     1695.82     65.18 o
  -5   8   6        9.37       20.50     38.99 o
  -4   8   6       96.00      149.72     29.90 o
  -3   8   6      546.05      513.59     48.95 o
  -2   8   6     6470.65     6579.15    123.87 o
  -1   8   6      387.02      429.77     31.69 o
   0   8   6     6442.25     6377.63     81.75 o
   1   8   6      665.56      701.96     46.03 o
   2   8   6     6613.77     6625.37     75.65 o
   3   8   6     1308.93     1348.78     44.17 o
   4   8   6     1206.38     1201.34     43.50 o
   5   8   6      434.61      380.47     43.78 o
   6   8   6       50.03       50.93     67.84 o
   7   8   6      732.90      727.28     94.36 o
   8   8   6       45.03       76.35     74.25 o
   9   8   6       32.35       48.13     81.25 o
  10   8   6      150.15      150.40     86.26 o
  11   8   6        9.16       16.01     78.85 o
  12   8   6       23.55       36.22     81.55 o
 -14   9   6        0.98        3.30     93.46 o
 -13   9   6      139.39       88.06     81.45 o
 -12   9   6       19.96        4.21     44.99 o
 -11   9   6        2.43      -10.90     48.07 o
 -10   9   6       41.26       24.44     34.10 o
  -9   9   6        1.33       -0.36     42.37 o
  -8   9   6        3.07       31.48     38.71 o
  -7   9   6       70.42       37.31     39.68 o
  -6   9   6      179.60      162.77     42.20 o
  -5   9   6      289.17      266.97     37.24 o
  -4   9   6     1539.00     1586.12     45.41 o
  -3   9   6      883.58      908.34     39.74 o
  -2   9   6       48.61       38.31     43.31 o
  -1   9   6     1816.38     1798.18     48.75 o
   0   9   6      696.87      671.27     33.48 o
   1   9   6        5.49        9.08     19.98 o
   2   9   6       38.64       23.92     38.48 o
   3   9   6        5.45       12.81     43.18 o
   4   9   6     2461.74     2319.11     67.72 o
   5   9   6       13.23       29.14     33.77 o
   6   9   6     1687.84     1694.47     47.33 o
   7   9   6      267.53      306.10     89.06 o
   8   9   6      519.32      640.42     91.86 o
   9   9   6       48.58       95.06     85.16 o
  10   9   6      418.53      384.75     98.57 o
  11   9   6        9.19       32.52     82.15 o
  12   9   6       47.13      132.79     92.86 o
 -13  10   6      272.50      360.34    101.97 o
 -12  10   6      123.05      109.37     77.65 o
 -11  10   6      903.52      912.70     62.42 o
 -10  10   6       22.68       28.96     32.96 o
  -9  10   6     2782.87     2631.47    272.08 o
  -8  10   6       49.07       50.36     40.98 o
  -7  10   6       89.23      110.81     42.46 o
  -6  10   6      236.91      270.57     44.57 o
  -5  10   6       81.74       66.23     32.26 o
  -4  10   6       74.47       82.72     30.83 o
  -3  10   6      125.54      102.78     29.54 o
  -2  10   6      337.38      342.95     41.76 o
  -1  10   6       92.78       62.11     36.81 o
   0  10   6      575.55      585.15     32.82 o
   1  10   6     2221.17     2186.22     44.29 o
   2  10   6      210.11      247.80     30.11 o
   3  10   6     1119.23     1179.07     74.45 o
   4  10   6      901.57      801.33     51.80 o
   5  10   6     3672.31     3651.04     80.98 o
   6  10   6       25.01       11.11     28.69 o
   7  10   6       88.60      105.97     88.66 o
   8  10   6        2.79        1.30     74.45 o
   9  10   6        1.08       -4.30     88.26 o
  10  10   6        0.05      -13.01     89.96 o
  11  10   6      125.58      134.99     87.76 o
  12  10   6       25.49       22.01     92.06 o
 -13  11   6       33.17       91.76     98.17 o
 -12  11   6        2.11      -10.81     94.56 o
 -11  11   6       72.10       61.65     50.05 o
 -10  11   6       21.29       48.63     72.55 o
  -9  11   6        7.65      -10.42     37.97 o
  -8  11   6       32.60       10.59     39.27 o
  -7  11   6       18.14       36.09     38.52 o
  -6  11   6      594.86      581.89     53.15 o
  -5  11   6       72.45       57.18     34.23 o
  -4  11   6       21.84        0.48     30.36 o
  -3  11   6      371.48      303.51     34.41 o
  -2  11   6       81.93       61.95     29.83 o
  -1  11   6      647.94      657.91     54.60 o
   0  11   6      137.87      154.53     30.71 o
   1  11   6      674.56      690.70     35.91 o
   2  11   6       74.00       82.62     12.20 o
   3  11   6      219.64      202.65     25.08 o
   4  11   6       38.90       32.02     78.65 o
   5  11   6      628.46      549.48     47.68 o
   6  11   6      963.35      892.27    121.18 o
   7  11   6      171.18      156.30     91.16 o
   8  11   6       96.85      124.48     78.35 o
   9  11   6      218.62      231.95     96.86 o
  10  11   6       48.49       66.34     92.76 o
  11  11   6      180.18      161.31     94.46 o
 -12  12   6      327.06      259.07     88.46 o
 -11  12   6       11.15       -3.78     49.80 o
 -10  12   6      199.13      236.66     86.86 o
  -9  12   6       10.73      -26.52     89.86 o
  -8  12   6       68.69       91.32     41.38 o
  -7  12   6       87.10       45.23     38.33 o
  -6  12   6       60.94       64.74     38.32 o
  -5  12   6      663.39      683.95     93.76 o
  -4  12   6      251.05      217.59     52.76 o
  -3  12   6      315.99      332.06     41.37 o
  -2  12   6      493.71      511.26     44.61 o
  -1  12   6       58.55       72.17     33.79 o
   0  12   6      900.00      855.44     60.25 o
   1  12   6      614.99      639.63     37.88 o
   2  12   6     1346.96     1265.67     46.55 o
   3  12   6       57.58       97.49     26.46 o
   4  12   6      870.66      853.26     74.16 o
   5  12   6      687.82      573.38    100.17 o
   6  12   6      409.40      388.26     96.56 o
   7  12   6       75.74      154.50     92.76 o
   8  12   6       12.11       -4.60     76.25 o
   9  12   6        6.16       68.05     91.66 o
  10  12   6       41.06      149.60     99.07 o
 -12  13   6       13.73      -21.21     99.97 o
 -11  13   6        1.41      -16.11     79.25 o
 -10  13   6      122.69      148.30     97.46 o
  -9  13   6        0.72       18.41     92.56 o
  -8  13   6      763.99      694.46    108.07 o
  -7  13   6       14.04       -0.60     80.35 o
  -6  13   6      365.14      396.86     87.16 o
  -5  13   6       21.68       37.93     76.65 o
  -4  13   6       51.93       45.27     49.81 o
  -3  13   6        0.54        0.95     51.93 o
  -2  13   6       97.08       88.81     35.61 o
  -1  13   6      593.28      592.09     43.16 o
   0  13   6      239.59      274.80     35.53 o
   1  13   6      282.60      291.53     46.34 o
   2  13   6        4.49        3.45     13.25 o
   3  13   6       91.09       66.58     27.63 o
   4  13   6      224.83      204.69     28.32 o
   5  13   6       12.88        4.90     88.96 o
   6  13   6      343.01      433.49     97.46 o
   7  13   6       82.48       61.14     84.36 o
   8  13   6      299.53      377.75     95.36 o
   9  13   6       37.26       38.33     92.46 o
 -11  14   6       14.19       42.63     96.36 o
 -10  14   6       13.44       62.24     85.96 o
  -9  14   6        2.32       18.21     81.55 o
  -8  14   6       43.20      -13.71     90.96 o
  -7  14   6        0.52        2.90     81.85 o
  -6  14   6       18.91       12.41     79.55 o
  -5  14   6       43.62       46.83     48.29 o
  -4  14   6       26.11       20.51     48.65 o
  -3  14   6      864.22      775.68     65.47 o
  -2  14   6       46.71       51.17     52.26 o
  -1  14   6      618.13      632.79     44.73 o
   0  14   6        8.85       13.86     31.78 o
   1  14   6      203.45      194.94     33.97 o
   2  14   6       19.70       11.57     16.41 o
   3  14   6      592.49      558.70     75.55 o
   4  14   6        0.74       58.74     95.26 o
   5  14   6      175.60      189.42     68.44 o
   6  14   6        0.39       52.94     74.15 o
   7  14   6       91.83       79.35     76.85 o
   8  14   6      122.15      141.49     97.86 o
   9  14   6        0.10       57.24     83.06 o
 -10  15   6        1.98       52.53     87.86 o
  -9  15   6       46.71       70.95     80.55 o
  -8  15   6       54.22       23.52     90.96 o
  -7  15   6      182.62      165.81     82.75 o
  -6  15   6       70.41      117.58     85.86 o
  -5  15   6      685.64      766.09     64.87 o
  -4  15   6       18.70       12.23     53.41 o
  -3  15   6     1151.17     1289.01     75.17 o
  -2  15   6       60.11       27.67     51.36 o
  -1  15   6       23.77       32.13     49.42 o
   0  15   6       58.56       39.93     33.30 o
   1  15   6        6.84        5.23     25.70 o
   2  15   6        0.60       -0.10     90.16 o
   3  15   6      100.05       82.75     84.56 o
   4  15   6       63.49      139.59    101.67 o
   5  15   6       57.05       37.52     82.15 o
   6  15   6      130.21      122.47     67.58 o
   7  15   6        5.44       36.82     89.86 o
   8  15   6       12.28       28.42    103.77 o
  -9  16   6       11.02       19.61     97.36 o
  -8  16   6       88.85       87.66     77.95 o
  -7  16   6        1.35       50.73     72.95 o
  -6  16   6        7.93       -6.40     84.06 o
  -5  16   6      158.56      210.90     55.94 o
  -4  16   6      295.69      294.28     60.75 o
  -3  16   6      241.52      212.46     56.69 o
  -2  16   6      327.26      386.92     62.70 o
  -1  16   6      140.53      151.13     54.50 o
   0  16   6        4.84       -2.88     51.30 o
   1  16   6        3.18       16.11     84.76 o
   2  16   6      116.17       85.06     90.66 o
   3  16   6        1.18      -30.42     77.45 o
   4  16   6       13.52       25.92     87.16 o
   5  16   6        5.36      -23.52     87.06 o
   6  16   6       15.78       36.42     93.86 o
   7  16   6       11.02      -41.03    106.27 o
  -9  17   6       12.30      -17.91     85.56 o
  -8  17   6      128.05      139.79     93.96 o
  -7  17   6        3.86       35.92     89.86 o
  -6  17   6      276.49      273.38     84.36 o
  -5  17   6       64.12       85.95     53.34 o
  -4  17   6      353.71      348.88     60.09 o
  -3  17   6       99.21      101.01     55.64 o
  -2  17   6      308.84      364.20     64.24 o
  -1  17   6       23.87       71.48     52.22 o
   0  17   6       13.13       19.05     51.68 o
   1  17   6       16.25       -4.90     80.05 o
   2  17   6      450.40      478.52    101.67 o
   3  17   6        0.30       16.91     93.06 o
   4  17   6        9.41       39.93     83.86 o
   5  17   6        5.90       31.92    104.37 o
   6  17   6        1.08       20.11     87.96 o
  -8  18   6        4.92      -19.11     94.66 o
  -7  18   6       19.46       77.25     94.06 o
  -6  18   6       18.75       19.91     86.56 o
  -5  18   6        3.26        5.10     90.06 o
  -4  18   6        5.52       -0.06     53.54 o
  -3  18   6        2.53       24.87     56.57 o
  -2  18   6       30.16       35.86     55.48 o
  -1  18   6      239.55      328.18     61.69 o
   0  18   6        4.60       10.81     88.66 o
   1  18   6       73.04       86.66     79.75 o
   2  18   6      167.29      135.09     83.56 o
   3  18   6        3.16       22.31     99.17 o
   4  18   6       41.86       55.24    100.57 o
   5  18   6       17.38       38.23     97.96 o
  -7  19   6       30.32      -17.41     81.05 o
  -6  19   6        0.34       -7.20     92.96 o
  -5  19   6      100.20      148.90     89.56 o
  -4  19   6        0.97       51.26     57.40 o
  -3  19   6      234.61      226.93     63.24 o
  -2  19   6       43.68        5.71     55.29 o
  -1  19   6       17.71       21.98     53.82 o
   0  19   6        8.69       30.82     84.66 o
   1  19   6       15.61       43.03     91.46 o
   2  19   6       80.64       59.54     96.96 o
   3  19   6       18.02       39.83     86.76 o
  -5  20   6       14.79       15.81     78.95 o
  -4  20   6        4.14        6.20     85.06 o
  -3  20   6       75.60       72.37     54.91 o
  -2  20   6       21.14       43.34     57.33 o
  -1  20   6        4.71        9.91     80.35 o
   0  20   6       20.38       46.43     79.35 o
   1  20   6       21.82       40.53     89.96 o
   2  20   6      104.08      157.00     87.96 o
  -4  21   6       37.52       48.43     88.76 o
  -3  21   6        0.26       29.42     84.76 o
  -2  21   6       28.36       -7.18     54.34 o
  -1  21   6        8.23      -15.31     86.16 o
   0  21   6       17.16      -42.33     88.56 o
   1  21   6        5.64      -27.72     85.16 o
 -15   0   7      116.41      113.07     75.55 o
 -13   0   7      494.85      501.93     83.46 o
 -11   0   7      799.96      833.25     90.06 o
  -9   0   7     3476.76     3847.35    122.88 o
  -7   0   7    18119.93    18839.08    232.05 o
  -5   0   7     1908.77     1889.45     84.16 o
  -1   0   7     1715.87     1772.41     56.51 o
   1   0   7     5179.93     5299.81     63.26 o
   3   0   7    13572.25    13858.82    223.10 o
   5   0   7     2182.06     2076.28     68.15 o
   7   0   7      214.06      190.17     21.18 o
   9   0   7     1217.52     1216.21     69.95 o
 -17   1   7        3.47       -3.10     76.75 o
 -16   1   7      271.79      308.79     65.18 o
 -15   1   7      144.71      186.08     56.93 o
 -14   1   7      285.67      311.49     55.82 o
 -13   1   7      111.59      112.42     55.32 o
 -12   1   7     1091.15     1116.93     56.06 o
 -11   1   7     5405.81     5273.60    121.73 o
 -10   1   7      436.71      326.33     51.40 o
  -9   1   7      172.33      153.07     47.44 o
  -8   1   7      477.52      444.89     72.65 o
  -7   1   7      561.75      438.19     61.24 o
  -6   1   7       38.24       58.34     54.44 o
  -5   1   7     2757.30     3245.75    102.97 o
  -4   1   7     2635.97     2854.49     96.16 o
  -3   1   7     3693.43     3312.59    182.92 o
  -2   1   7     5986.52     5738.81    120.28 o
  -1   1   7     4853.01     4299.01     59.79 o
   0   1   7     1852.83     2074.00     44.46 o
   1   1   7     4232.08     3863.56     68.81 o
   2   1   7      424.08      443.18     20.62 o
   3   1   7      206.57      220.08     18.61 o
   4   1   7       23.07       12.68     17.36 o
   5   1   7        5.83        4.21     17.56 o
   6   1   7      189.24      204.08     17.18 o
   7   1   7       26.48       23.61     12.29 o
   8   1   7       20.76       37.93     26.65 o
   9   1   7      140.49      154.05     18.78 o
  10   1   7      146.62      163.60     32.31 o
  11   1   7      197.69      152.40     60.64 o
 -16   2   7       27.11       19.17     57.63 o
 -15   2   7        0.18       12.24     57.69 o
 -14   2   7       24.48       47.06     56.53 o
 -13   2   7       29.90       51.18     53.29 o
 -12   2   7      141.69      153.31     40.64 o
 -11   2   7       55.74       69.83     49.48 o
 -10   2   7     2473.99     2445.20     65.46 o
  -9   2   7        0.81       22.18     48.66 o
  -8   2   7     4773.27     4861.38    100.53 o
  -7   2   7      166.03      207.24     56.74 o
  -6   2   7     2709.49     2835.18    105.37 o
  -5   2   7        1.18       -7.10     56.24 o
  -4   2   7     2800.96     3153.55    112.12 o
  -3   2   7      399.49      367.55     34.42 o
  -2   2   7     2458.94     2598.48     70.35 o
  -1   2   7       31.51       36.24     21.85 o
   0   2   7     3341.15     3362.25     45.48 o
   1   2   7       47.96       63.10     20.49 o
   2   2   7     1946.60     1932.01     29.89 o
   3   2   7     1431.07     1486.38     27.32 o
   4   2   7     2309.99     2237.80     31.21 o
   5   2   7       45.02       51.03     13.89 o
   6   2   7     1613.68     1531.60     51.07 o
   7   2   7       36.78       38.87     33.40 o
   8   2   7     1055.82     1095.14     52.32 o
   9   2   7      249.55      224.55     30.87 o
  10   2   7      238.48      239.30     41.25 o
  11   2   7       34.92       25.16     36.42 o
 -16   3   7      114.19      125.96     60.19 o
 -15   3   7      148.94      104.47     58.61 o
 -14   3   7       23.22       -7.96     54.27 o
 -13   3   7      925.40      952.13     71.27 o
 -12   3   7        1.85        3.20     77.45 o
 -11   3   7      594.85      587.01     58.82 o
 -10   3   7      141.11      121.13     38.59 o
  -9   3   7      241.01      209.78     53.07 o
  -8   3   7       53.39       66.21     41.12 o
  -7   3   7     1191.90     1079.20     60.64 o
  -6   3   7      673.67      722.54     47.97 o
  -5   3   7        3.19       16.32     37.56 o
  -4   3   7     1785.35     1896.47     60.53 o
  -3   3   7     8056.75     7927.43    137.64 o
  -2   3   7     7485.78     7325.47     96.67 o
  -1   3   7       37.04       17.76     27.34 o
   0   3   7      125.70       84.75     22.06 o
   1   3   7        6.82        4.21     19.94 o
   2   3   7     3905.37     3689.55     69.03 o
   3   3   7       44.82       29.20      9.72 o
   4   3   7      492.87      500.68     35.87 o
   5   3   7       23.80        9.49     25.04 o
   6   3   7       45.71       34.51     25.60 o
   7   3   7        8.81       22.93     26.39 o
   8   3   7      424.21      444.35     44.07 o
   9   3   7      166.48      199.87     47.28 o
  10   3   7      494.87      484.98     45.25 o
  11   3   7       20.98        4.70     57.14 o
 -16   4   7       27.66       38.01     56.87 o
 -15   4   7       24.38        4.40     54.15 o
 -14   4   7      163.62      138.44     54.84 o
 -13   4   7        3.92       20.93     52.53 o
 -12   4   7       76.43      115.28     81.75 o
 -11   4   7     1095.47     1182.07     74.65 o
 -10   4   7      181.77      160.62     39.55 o
  -9   4   7     1405.32     1410.89     69.84 o
  -8   4   7       60.99       37.04     48.89 o
  -7   4   7     2571.67     2785.56     78.58 o
  -6   4   7      251.08      296.73     33.92 o
  -5   4   7     1271.35     1365.42     47.20 o
  -4   4   7      513.21      515.91     37.08 o
  -3   4   7      705.00      861.69     39.50 o
  -2   4   7     3857.76     3858.19     74.44 o
  -1   4   7       68.62       35.27     34.54 o
   0   4   7     2011.83     2201.21     44.89 o
   1   4   7       33.75       71.32     16.14 o
   2   4   7      204.91      220.26     13.09 o
   3   4   7     1675.74     1652.89     85.06 o
   4   4   7      516.83      518.85     30.58 o
   5   4   7     3172.13     3339.73     56.52 o
   6   4   7        0.81        8.57     24.24 o
   7   4   7      527.93      638.56     35.24 o
   8   4   7      635.94      702.65     41.21 o
   9   4   7      274.81      297.08     61.49 o
  10   4   7      131.47      141.79     61.54 o
  11   4   7        9.66        4.70     57.74 o
 -16   5   7       62.58       69.35     68.85 o
 -15   5   7       81.30       69.76     52.32 o
 -14   5   7       52.74       69.65     53.30 o
 -13   5   7      110.70      106.47     86.46 o
 -12   5   7      109.58      105.86     46.23 o
 -11   5   7      424.91      448.84     53.78 o
 -10   5   7      737.76      730.69     58.11 o
  -9   5   7       19.04        8.32     47.45 o
  -8   5   7        2.07       -2.33     49.30 o
  -7   5   7        2.22       -5.75     32.46 o
  -6   5   7      358.29      273.75     34.93 o
  -5   5   7     4627.09     4474.91     81.36 o
  -4   5   7     4552.94     4587.55     70.15 o
  -3   5   7    13024.78    13063.84     96.23 o
  -2   5   7      259.21      251.03     30.66 o
  -1   5   7      329.40      363.18     30.79 o
   0   5   7       18.35       11.00     23.88 o
   1   5   7     6643.02     7144.75     52.60 o
   2   5   7     1083.39     1039.26     30.43 o
   3   5   7     1094.98     1172.61     41.37 o
   4   5   7      292.47      287.83     48.85 o
   5   5   7      955.19      937.02     32.03 o
   6   5   7        0.54       -2.50     20.82 o
   7   5   7      478.82      426.46     29.53 o
   8   5   7      104.73      100.43     27.57 o
   9   5   7      263.37      312.57     34.66 o
  10   5   7       46.85       74.75     67.04 o
  11   5   7       17.61      -20.01     64.04 o
  12   5   7       32.69       53.14     65.94 o
 -16   6   7        0.31       30.42     66.84 o
 -15   6   7       21.36        2.85     55.13 o
 -14   6   7       47.60       16.60     49.84 o
 -13   6   7        1.42        8.01     68.55 o
 -12   6   7       10.88       -5.67     43.07 o
 -11   6   7       19.82       15.98     45.50 o
 -10   6   7       66.80       30.10     49.53 o
  -9   6   7       11.23       20.85     35.73 o
  -8   6   7     2961.84     3003.36     61.01 o
  -7   6   7      271.22      232.52     38.38 o
  -6   6   7       72.09       49.97     35.70 o
  -5   6   7      415.91      604.47     42.22 o
  -4   6   7     2527.53     2381.20     56.80 o
  -3   6   7     4881.48     5273.30     66.84 o
  -2   6   7     2894.84     3056.53     57.43 o
  -1   6   7        3.00       13.66     26.00 o
   0   6   7     3285.03     3358.61     60.12 o
   1   6   7      864.93      919.89     24.91 o
   2   6   7     1829.64     1730.99     38.55 o
   3   6   7       89.56       86.27     28.09 o
   4   6   7     1065.67     1026.89     44.23 o
   5   6   7        0.35       -3.52     43.70 o
   6   6   7        5.58        9.37     44.50 o
   7   6   7       99.57       98.25     16.14 o
   8   6   7       48.76       35.75     18.12 o
   9   6   7       32.76       67.24     73.45 o
  10   6   7       26.24       30.92     69.75 o
  11   6   7        0.73       -1.90     68.35 o
  12   6   7        7.37       38.23     69.75 o
 -15   7   7      118.53      145.99     57.81 o
 -14   7   7      171.44      154.40     95.36 o
 -13   7   7      198.03      239.06     97.56 o
 -12   7   7      236.83      241.22     50.77 o
 -11   7   7      284.11      246.87     51.46 o
 -10   7   7       31.60       27.69     35.40 o
  -9   7   7      156.12      153.93     38.70 o
  -8   7   7      478.11      434.07     58.54 o
  -7   7   7        7.83       18.38     38.04 o
  -6   7   7      677.33      689.79     43.83 o
  -5   7   7       82.21       42.37     33.46 o
  -4   7   7     3541.86     3319.26     79.77 o
  -3   7   7     1055.83      951.00     46.53 o
  -2   7   7     7963.36     8080.96     80.44 o
  -1   7   7     2874.45     3110.60     86.11 o
   0   7   7       27.49       20.17     28.60 o
   1   7   7     2055.78     2090.73     33.48 o
   2   7   7     3089.88     2914.28    128.48 o
   3   7   7        2.28        4.86     30.42 o
   4   7   7       54.24       72.43     26.81 o
   5   7   7       89.51      104.91     46.86 o
   6   7   7       83.85      136.79     80.65 o
   7   7   7       53.06       38.93     75.45 o
   8   7   7      280.14      311.01     86.86 o
   9   7   7      103.58      102.67     75.25 o
  10   7   7      195.82      231.05     81.45 o
  11   7   7        3.08       11.31     77.95 o
  12   7   7        3.97       -5.80     73.95 o
 -15   8   7        8.34       33.72     65.64 o
 -14   8   7       28.85       10.51     82.35 o
 -13   8   7        2.59       31.92     79.15 o
 -12   8   7      194.80      147.15     50.75 o
 -11   8   7      244.99      251.03     51.22 o
 -10   8   7      117.60       87.51     47.79 o
  -9   8   7      626.83      595.18     45.26 o
  -8   8   7      465.82      475.14     51.08 o
  -7   8   7      783.87      717.38     56.70 o
  -6   8   7      180.01      175.75     46.80 o
  -5   8   7     2973.53     3105.58     83.41 o
  -4   8   7     1254.04     1351.08     50.66 o
  -3   8   7      126.36      128.72     34.37 o
  -2   8   7        0.12       -1.95     31.67 o
  -1   8   7      112.42      126.02     39.24 o
   0   8   7      279.37      317.94     37.77 o
   1   8   7     2977.51     2900.77     48.04 o
   2   8   7      248.18      235.99     19.03 o
   3   8   7     1390.02     1375.58     49.43 o
   4   8   7       32.63       17.12     31.65 o
   5   8   7     1890.23     1865.92     54.84 o
   6   8   7       34.24       45.53     69.35 o
   7   8   7      480.24      494.33     91.36 o
   8   8   7      160.26      191.13     81.15 o
   9   8   7      140.62      141.79     86.16 o
  10   8   7       36.36       56.14     84.06 o
  11   8   7       36.50       81.65     78.35 o
  12   8   7        5.34       13.01     81.55 o
 -14   9   7        0.28      -12.91     87.86 o
 -13   9   7        1.73        6.30     89.16 o
 -12   9   7        0.24      -13.02     48.82 o
 -11   9   7       45.22       35.90     47.37 o
 -10   9   7      129.41      104.81     47.57 o
  -9   9   7        0.25       -2.54     41.16 o
  -8   9   7      283.49      252.78     48.31 o
  -7   9   7      161.04      118.72     45.68 o
  -6   9   7        5.48        0.72     44.17 o
  -5   9   7     1851.54     1813.41     69.44 o
  -4   9   7      564.52      586.57     43.06 o
  -3   9   7     3640.90     3751.83     73.45 o
  -2   9   7      345.03      291.01     45.61 o
  -1   9   7     1018.53      911.75     52.73 o
   0   9   7     1436.55     1482.06     49.64 o
   1   9   7     1011.30      985.21     40.38 o
   2   9   7      496.00      512.21     26.68 o
   3   9   7       42.51       71.38     36.75 o
   4   9   7       32.15        5.07     36.79 o
   5   9   7      315.70      278.61     37.01 o
   6   9   7       77.97       72.44     23.41 o
   7   9   7       17.91       66.24     80.65 o
   8   9   7       76.44      132.19     87.06 o
   9   9   7      128.60      116.08     84.36 o
  10   9   7       31.69       17.91     83.96 o
  11   9   7      284.35      308.20     97.76 o
  12   9   7        1.84       13.41     81.85 o
 -13  10   7      190.90      266.88     91.56 o
 -12  10   7      401.77      399.74     55.20 o
 -11  10   7      263.06      288.18     54.26 o
 -10  10   7      713.07      764.11     62.72 o
  -9  10   7      598.65      567.17     89.86 o
  -8  10   7      772.12      732.88     55.85 o
  -7  10   7       94.52       55.65     40.02 o
  -6  10   7     1675.31     1621.93     92.86 o
  -5  10   7      930.52      814.90     57.50 o
  -4  10   7      741.40      791.68     47.31 o
  -3  10   7      114.21      151.65     31.50 o
  -2  10   7      179.12      204.32     40.09 o
  -1  10   7      595.12      611.36     43.88 o
   0  10   7      196.21      230.18     42.72 o
   1  10   7     1000.08     1001.80     49.66 o
   2  10   7      389.54      386.66     91.06 o
   3  10   7      546.89      449.30     50.33 o
   4  10   7     1464.68     1436.36     73.40 o
   5  10   7       39.05       53.18     31.72 o
   6  10   7      387.92      382.35     33.45 o
   7  10   7       25.21       28.22     73.05 o
   8  10   7       43.55       68.45     83.16 o
   9  10   7       99.90      138.99     79.25 o
  10  10   7       35.82       39.23     80.15 o
  11  10   7        3.69       23.32     86.06 o
 -13  11   7        0.31       -9.91     95.86 o
 -12  11   7      215.14      196.23     97.96 o
 -11  11   7        0.08        9.70     51.49 o
 -10  11   7      107.49       52.63     69.25 o
  -9  11   7      265.25      207.04     94.06 o
  -8  11   7      808.07      705.72    116.28 o
  -7  11   7       70.80       50.09     41.53 o
  -6  11   7        6.36        1.55     42.68 o
  -5  11   7      220.94      220.01     48.09 o
  -4  11   7      101.82       94.70     37.43 o
  -3  11   7     1748.73     1704.19     57.35 o
  -2  11   7      732.41      826.28     45.45 o
  -1  11   7     1364.91     1311.72     64.29 o
   0  11   7      917.99     1033.88     42.84 o
   1  11   7       62.70       50.15     39.62 o
   2  11   7      452.45      525.95     98.06 o
   3  11   7       35.35       37.77     39.45 o
   4  11   7       62.96       75.78     40.68 o
   5  11   7       15.58       -6.09     32.42 o
   6  11   7       80.44       78.95     77.05 o
   7  11   7       18.84        4.10     80.45 o
   8  11   7       91.52       60.34     79.85 o
   9  11   7       43.79       90.86     86.46 o
  10  11   7       55.85      -28.72     85.16 o
  11  11   7      130.60      187.12     88.96 o
 -12  12   7        0.29       27.52     81.25 o
 -11  12   7      384.29      429.27     62.23 o
 -10  12   7       38.08       39.43     79.55 o
  -9  12   7      235.10      290.09     97.36 o
  -8  12   7      171.25      139.79     89.06 o
  -7  12   7      398.07      388.71     69.50 o
  -6  12   7      149.60      163.79     44.28 o
  -5  12   7     1192.63     1055.70     97.56 o
  -4  12   7       17.80       39.88     47.68 o
  -3  12   7       12.71       19.11     36.68 o
  -2  12   7     1274.08     1199.00     59.86 o
  -1  12   7        8.22        7.44     31.95 o
   0  12   7      794.33      855.93     59.25 o
   1  12   7      519.20      510.83     34.11 o
   2  12   7      510.76      564.37    102.07 o
   3  12   7     1241.55     1271.24    122.08 o
   4  12   7        4.73       -0.19     38.97 o
   5  12   7      199.23      168.39     41.91 o
   6  12   7        0.59       33.44     60.54 o
   7  12   7      100.62      131.89     91.26 o
   8  12   7       18.40       57.84     76.85 o
   9  12   7       86.10       66.84     93.16 o
  10  12   7       38.85        5.00     90.46 o
 -12  13   7       40.90       70.65     94.56 o
 -11  13   7      222.68      209.16     52.90 o
 -10  13   7        3.04       -3.80     93.16 o
  -9  13   7        0.08       49.53     90.56 o
  -8  13   7       88.59       34.72     84.96 o
  -7  13   7      115.34      126.28     82.85 o
  -6  13   7      107.17      118.98     79.95 o
  -5  13   7      379.32      471.03     60.70 o
  -4  13   7       75.41       38.66     52.04 o
  -3  13   7     1592.18     1697.47     85.61 o
  -2  13   7       30.04       55.83     35.23 o
  -1  13   7     1316.37     1328.20     52.94 o
   0  13   7      174.11      153.15     31.22 o
   1  13   7      134.46      142.90     42.30 o
   2  13   7      344.06      263.77     79.05 o
   3  13   7       59.34       66.74     89.76 o
   4  13   7       15.72       44.53     39.61 o
   5  13   7        3.41        4.40     94.76 o
   6  13   7       36.85       -1.20     59.17 o
   7  13   7      175.04      193.52     65.66 o
   8  13   7      120.34       75.05     79.25 o
   9  13   7      128.14      127.68     96.36 o
 -11  14   7        1.84       47.93     95.76 o
 -10  14   7       70.12       61.74     93.36 o
  -9  14   7       90.24       76.75     91.26 o
  -8  14   7      397.76      352.13    100.07 o
  -7  14   7       37.14       60.84     86.56 o
  -6  14   7      243.34      316.61     91.86 o
  -5  14   7        1.15        7.02     48.68 o
  -4  14   7      232.05      236.72     57.16 o
  -3  14   7      329.79      266.02     55.61 o
  -2  14   7       78.52       52.85     51.20 o
  -1  14   7       19.58       20.95     32.53 o
   0  14   7       31.38       19.62     31.65 o
   1  14   7       22.03       31.01     41.75 o
   2  14   7      101.13       76.89     31.60 o
   3  14   7       10.67       -8.81     83.66 o
   4  14   7      252.68      274.28     84.16 o
   5  14   7      136.58      168.81     98.67 o
   6  14   7        1.32      -22.61     78.15 o
   7  14   7        9.70       57.33     63.46 o
   8  14   7        5.57       14.89     66.12 o
 -10  15   7       49.97      107.17     76.75 o
  -9  15   7        4.67       13.71     83.26 o
  -8  15   7       56.84       47.93     90.46 o
  -7  15   7       48.20       65.44     88.66 o
  -6  15   7      523.55      542.76     98.47 o
  -5  15   7       24.76       63.64     54.45 o
  -4  15   7      744.52      703.53     69.74 o
  -3  15   7       26.72       25.18     55.80 o
  -2  15   7      359.83      312.28     57.38 o
  -1  15   7        0.97       -9.54     51.10 o
   0  15   7       35.58       67.56     34.13 o
   1  15   7        2.52        5.65     28.13 o
   2  15   7       85.12      114.48     94.86 o
   3  15   7       32.09       11.51     84.46 o
   4  15   7        0.55      -22.31     77.05 o
   5  15   7       33.43       41.53    101.57 o
   6  15   7        9.67      -11.11     82.85 o
   7  15   7      126.87      149.90     95.06 o
  -9  16   7      116.15      134.89     82.45 o
  -8  16   7      174.93      243.46     97.66 o
  -7  16   7      128.18      101.17     86.96 o
  -6  16   7        0.57      -15.01     85.26 o
  -5  16   7      371.83      300.75     61.90 o
  -4  16   7      172.27      162.30     58.78 o
  -3  16   7       52.72       70.19     54.27 o
  -2  16   7      181.69      130.32     57.41 o
  -1  16   7        4.81        2.56     49.67 o
   0  16   7      243.66      205.58     51.83 o
   1  16   7        6.24       22.92     88.96 o
   2  16   7       73.25       75.45     93.26 o
   3  16   7       40.55      116.08     91.36 o
   4  16   7       98.32      144.90     88.96 o
   5  16   7        0.84       -7.40    102.07 o
   6  16   7      109.96      177.82     99.07 o
  -9  17   7      124.15      142.59    101.87 o
  -8  17   7       48.53       64.84     85.16 o
  -7  17   7      104.58       73.65     82.95 o
  -6  17   7        1.31        8.91     91.36 o
  -5  17   7      605.10      586.17     67.13 o
  -4  17   7       85.57       88.14     56.84 o
  -3  17   7      416.74      402.54     64.25 o
  -2  17   7        2.80       10.63     56.60 o
  -1  17   7      460.05      445.04     61.11 o
   0  17   7        0.23       15.33     48.61 o
   1  17   7       46.11      133.79     94.36 o
   2  17   7       13.84        9.31     89.76 o
   3  17   7        6.81        6.50     95.56 o
   4  17   7       22.47       35.02     99.07 o
   5  17   7       21.44       57.84    103.77 o
  -8  18   7       88.37      103.27     85.26 o
  -7  18   7       54.22       89.46     81.15 o
  -6  18   7       41.77      -19.51     89.06 o
  -5  18   7       48.96       78.42     56.76 o
  -4  18   7      113.74       99.34     58.87 o
  -3  18   7       30.29       34.35     56.07 o
  -2  18   7       58.52       44.07     55.23 o
  -1  18   7        0.07       14.78     51.77 o
   0  18   7      387.75      438.09     95.16 o
   1  18   7      150.61      159.81     93.76 o
   2  18   7       47.08       52.23     81.15 o
   3  18   7      171.26      209.34    106.47 o
   4  18   7       27.48       50.23    105.47 o
  -7  19   7        0.87        8.11     92.26 o
  -6  19   7      113.44       72.65     83.26 o
  -5  19   7       36.98       70.65     80.95 o
  -4  19   7      158.93      167.67     62.26 o
  -3  19   7        2.79      -10.07     57.71 o
  -2  19   7      112.53       96.43     56.05 o
  -1  19   7        1.17       14.05     53.85 o
   0  19   7       68.51       97.96     88.16 o
   1  19   7        0.07       15.41     81.45 o
   2  19   7       37.68       50.93     91.76 o
   3  19   7       15.12       15.41     95.16 o
  -5  20   7       57.54       29.42     88.56 o
  -4  20   7        0.17      -51.53     81.85 o
  -3  20   7        1.07       31.94     55.56 o
  -2  20   7        1.41       -2.77     55.29 o
  -1  20   7       61.43       49.03     83.26 o
   0  20   7       58.12       40.73     93.36 o
   1  20   7       52.74       34.42     92.26 o
  -4  21   7        3.61       49.83     84.16 o
  -3  21   7        2.83       -4.60     75.85 o
  -2  21   7        0.16       22.61     83.76 o
  -1  21   7      115.14      165.61     94.26 o
   0  21   7        5.91       26.22     85.26 o
 -16   0   8       94.22       99.17     82.55 o
 -14   0   8       28.17       40.93     68.45 o
 -12   0   8      212.51      170.81     74.25 o
  -8   0   8     8112.63     8025.13    122.09 o
  -6   0   8     2161.42     2357.76     99.17 o
  -2   0   8     1091.01     1354.00     71.85 o
   0   0   8     1320.61     1396.32     41.98 o
   2   0   8     2552.73     2573.67     49.14 o
   4   0   8       67.43      121.06     28.44 o
   6   0   8     1781.11     1848.38     47.70 o
   8   0   8      358.46      394.58     21.77 o
  10   0   8        3.16        3.30     60.04 o
 -16   1   8       94.73       82.87     57.09 o
 -15   1   8       53.77        6.15     56.49 o
 -14   1   8      270.28      271.44     62.06 o
 -13   1   8      486.06      518.65     62.64 o
 -12   1   8      217.77      274.04     54.46 o
 -11   1   8      846.66      784.13     60.32 o
 -10   1   8      219.33      216.97     50.84 o
  -9   1   8      398.05      469.13     53.38 o
  -8   1   8      116.86       76.81     44.95 o
  -7   1   8      808.81      884.79     81.35 o
  -6   1   8     1724.27     1968.30     96.26 o
  -5   1   8     3110.09     3529.04    109.77 o
  -4   1   8      132.76       87.26     60.74 o
  -3   1   8     3993.62     4063.89     79.67 o
  -2   1   8        6.60        9.24     32.57 o
  -1   1   8        4.36       10.89     24.89 o
   0   1   8      129.23       83.37     25.54 o
   1   1   8      115.04       63.42     20.67 o
   2   1   8      473.30      401.02     21.80 o
   3   1   8     1144.26     1161.29     29.79 o
   4   1   8      102.72      110.09     20.10 o
   5   1   8      359.32      377.53     24.36 o
   6   1   8      248.74      220.49     20.51 o
   7   1   8        3.49       -1.96     14.32 o
   8   1   8      244.95      234.88     23.51 o
   9   1   8       74.81       53.32     41.90 o
  10   1   8      118.66       99.50     43.28 o
  11   1   8       74.84       82.74     43.92 o
 -16   2   8       20.99       47.42     57.12 o
 -15   2   8        5.50      -21.73     51.32 o
 -14   2   8        0.92        4.85     50.83 o
 -13   2   8        3.04       54.43     51.88 o
 -12   2   8        0.14        3.60     65.64 o
 -11   2   8      116.10       89.66     72.45 o
 -10   2   8        3.89       14.04     37.74 o
  -9   2   8     4076.43     4084.92     79.65 o
  -8   2   8      279.55      207.46     51.12 o
  -7   2   8     1872.17     1901.06     95.16 o
  -6   2   8      652.34      598.90     72.65 o
  -5   2   8     2397.43     2345.75     94.36 o
  -4   2   8       10.43        7.61     32.43 o
  -3   2   8     4062.47     3801.63     76.91 o
  -2   2   8      486.04      599.13     45.01 o
  -1   2   8      174.49      246.13     26.78 o
   0   2   8     4216.29     4578.79     64.07 o
   1   2   8     1352.63     1414.56     39.29 o
   2   2   8      159.75      119.50     19.58 o
   3   2   8        4.87        1.86     17.04 o
   4   2   8      207.67      177.94     18.04 o
   5   2   8      634.16      626.40     20.88 o
   6   2   8      449.69      409.89     34.60 o
   7   2   8     1155.90     1127.27     56.19 o
   8   2   8       11.52        1.47     34.35 o
   9   2   8      455.94      463.95     39.32 o
  10   2   8        0.59       -7.88     32.52 o
  11   2   8       99.75       80.75     72.55 o
  12   2   8        9.93      -15.31     70.25 o
 -16   3   8        2.21       -6.89     53.52 o
 -15   3   8       26.80       39.13     54.72 o
 -14   3   8      172.48      157.77     57.05 o
 -13   3   8      282.17      326.46     60.58 o
 -12   3   8       92.73      143.90     68.05 o
 -11   3   8     2893.35     3007.81    113.07 o
 -10   3   8      409.98      385.68     45.02 o
  -9   3   8       55.28       31.88     36.30 o
  -8   3   8      226.24      200.06     42.20 o
  -7   3   8        2.03        2.55     41.55 o
  -6   3   8     1302.67     1299.66     89.76 o
  -5   3   8      770.95      752.69     52.71 o
  -4   3   8       31.29       14.89     38.29 o
  -3   3   8     1310.68     1209.84     52.32 o
  -2   3   8      467.45      518.68     36.62 o
  -1   3   8     3448.19     3482.32     50.50 o
   0   3   8      516.02      456.40     27.44 o
   1   3   8     2546.60     2529.01     48.32 o
   2   3   8      485.16      451.97     23.15 o
   3   3   8     2272.90     2407.04     64.45 o
   4   3   8      475.52      436.14     20.37 o
   5   3   8       95.30       94.53     28.60 o
   6   3   8       16.27       20.72     27.38 o
   7   3   8        6.77        3.15     28.05 o
   8   3   8       11.36        9.89     30.10 o
   9   3   8       23.97       98.27     56.74 o
  10   3   8      211.74      176.42     58.24 o
  12   3   8       20.45       31.72     73.75 o
 -16   4   8      313.73      228.25     81.15 o
 -15   4   8        1.01      -12.10     57.52 o
 -14   4   8      216.37      233.87     58.63 o
 -13   4   8        0.41       17.51     86.36 o
 -12   4   8       16.57       10.41     44.15 o
 -11   4   8       37.62       41.76     51.49 o
 -10   4   8        5.47       12.95     49.27 o
  -9   4   8        5.05      -15.90     36.74 o
  -8   4   8      528.02      516.83     46.68 o
  -7   4   8       59.24       60.20     48.86 o
  -6   4   8     1132.30     1000.94     46.96 o
  -5   4   8      343.62      333.19     37.83 o
  -4   4   8     4891.22     4988.66     93.28 o
  -3   4   8      437.74      476.55     43.17 o
  -2   4   8     4565.60     4550.95     83.68 o
  -1   4   8      161.90      140.26     39.26 o
   0   4   8     4181.58     4372.22     62.64 o
   1   4   8        4.10       10.31     22.33 o
   2   4   8      210.81      232.51     28.98 o
   3   4   8      512.96      599.56     51.33 o
   4   4   8      734.11      708.50     35.32 o
   5   4   8        4.05       11.00     26.58 o
   6   4   8      437.07      457.42     34.26 o
   7   4   8      126.45      119.56     25.72 o
   8   4   8      712.91      729.12     47.82 o
   9   4   8        2.38       24.32     56.24 o
  10   4   8       20.61       13.71     57.94 o
  11   4   8       17.67       25.12     58.24 o
  12   4   8       34.71       13.91     80.55 o
 -16   5   8      262.76      231.65     79.65 o
 -15   5   8        0.40       -9.33     56.42 o
 -14   5   8      333.97      360.52    100.32 o
 -13   5   8       21.76       -7.61     73.25 o
 -12   5   8        4.60       -2.20     46.61 o
 -11   5   8        1.11       -7.87     48.11 o
 -10   5   8      162.28      147.97     52.47 o
  -9   5   8      161.89      130.24     52.39 o
  -8   5   8       66.59       94.74     33.07 o
  -7   5   8      120.55       82.44     32.23 o
  -6   5   8       30.68       37.69     33.06 o
  -5   5   8      337.29      296.43     37.02 o
  -4   5   8     1753.08     1625.34     50.48 o
  -3   5   8      265.64      240.65     34.64 o
  -2   5   8      769.71      792.27     37.99 o
  -1   5   8      798.36      678.05     34.08 o
   0   5   8      121.79       81.44     21.09 o
   1   5   8       36.62       20.55     16.97 o
   2   5   8     5313.05     5194.71     71.09 o
   3   5   8      473.97      462.10     51.02 o
   4   5   8     2320.82     2350.39     79.83 o
   5   5   8       12.02       -5.71     42.12 o
   6   5   8      921.73      883.63     35.68 o
   7   5   8        0.01        5.98     26.30 o
   8   5   8       27.94       20.08     28.33 o
   9   5   8       29.23       24.12     64.04 o
  10   5   8        7.00      -25.52     62.04 o
  11   5   8        8.69        1.60     62.04 o
 -16   6   8       16.37        9.01     73.15 o
 -15   6   8       54.24       59.57     53.72 o
 -14   6   8        0.93      -22.01     77.95 o
 -13   6   8       28.49       18.21     46.44 o
 -12   6   8       17.28       11.96     48.04 o
 -11   6   8       11.69       -3.78     46.36 o
 -10   6   8       67.53       61.55     47.83 o
  -9   6   8      662.26      673.23     48.79 o
  -8   6   8      304.59      346.84     41.73 o
  -7   6   8     1279.80     1187.19     51.12 o
  -6   6   8      178.32      197.39     35.85 o
  -5   6   8      490.70      438.43     39.12 o
  -4   6   8       32.81       30.39     32.53 o
  -3   6   8     1667.87     1574.36     43.29 o
  -2   6   8        4.73        7.24     30.00 o
  -1   6   8     4070.86     4476.31     76.50 o
   0   6   8     1183.24     1305.12     32.57 o
   1   6   8      661.17      693.38     24.08 o
   2   6   8      230.21      247.04     24.94 o
   3   6   8      633.56      616.08     38.95 o
   4   6   8      225.28      200.54     50.18 o
   5   6   8     1422.68     1361.89     70.09 o
   6   6   8        0.68      -24.59     49.33 o
   7   6   8      877.24      988.15     95.66 o
   8   6   8      753.74      850.16     94.46 o
   9   6   8      487.55      501.23     83.76 o
  10   6   8      158.50      180.02     72.05 o
  11   6   8        2.25       51.53     66.34 o
 -16   7   8        4.76      -16.51     66.94 o
 -15   7   8      152.57       72.95     70.55 o
 -14   7   8        0.65        5.30     90.56 o
 -13   7   8       92.72      112.61     50.23 o
 -12   7   8      203.43      193.74     52.26 o
 -11   7   8      274.71      290.89     52.19 o
 -10   7   8      241.60      245.57     54.18 o
  -9   7   8       50.84       24.35     36.94 o
  -8   7   8       15.36       25.43     38.03 o
  -7   7   8       35.55       34.76     39.14 o
  -6   7   8      243.98      231.63     37.17 o
  -5   7   8       36.13       41.43     34.55 o
  -4   7   8      595.67      576.22     41.86 o
  -3   7   8       80.54       34.41     29.40 o
  -2   7   8      105.09       77.39     28.19 o
  -1   7   8     2141.89     2175.36     81.50 o
   0   7   8     1108.86     1064.79     39.71 o
   1   7   8     2226.42     2276.11     36.25 o
   2   7   8      728.49      682.59     23.36 o
   3   7   8     4433.07     4405.90     75.07 o
   4   7   8     1975.98     1922.60     59.38 o
   5   7   8       26.20       62.34     85.76 o
   6   7   8       57.26       36.60     53.13 o
   7   7   8      207.66      216.34     82.75 o
   8   7   8        1.19       -7.61     78.35 o
   9   7   8      187.81      192.13     76.25 o
  10   7   8       39.77       -2.10     71.25 o
  11   7   8       98.05      145.10     76.75 o
 -14   8   8        4.39       31.42     89.46 o
 -13   8   8       56.64       29.11     45.56 o
 -12   8   8        0.18       -6.88     52.94 o
 -11   8   8      323.37      371.02     54.98 o
 -10   8   8       47.36       51.76     50.42 o
  -9   8   8      255.91      272.76     57.48 o
  -8   8   8      345.63      353.54     52.68 o
  -7   8   8      262.77      280.70     46.72 o
  -6   8   8      793.74      740.22     54.89 o
  -5   8   8      218.77      177.40     35.86 o
  -4   8   8     2748.55     2709.89     58.38 o
  -3   8   8     3334.30     3407.46     61.66 o
  -2   8   8       70.23       78.49     29.37 o
  -1   8   8        3.54        9.92     28.65 o
   0   8   8      208.21      216.84     29.04 o
   1   8   8        4.74        6.28     17.56 o
   2   8   8      271.89      255.45     13.61 o
   3   8   8      116.26      127.76     48.98 o
   4   8   8      126.50      112.18     38.41 o
   5   8   8     1367.80     1282.44     92.66 o
   6   8   8      284.43      326.49     58.72 o
   7   8   8      108.75      124.08     83.46 o
   8   8   8      751.51      921.91    103.37 o
   9   8   8      172.73      188.22     86.66 o
  10   8   8      347.83      376.35     92.96 o
  11   8   8       91.14       92.26     80.95 o
 -14   9   8       79.36        2.20     89.46 o
 -13   9   8       13.81      -31.72     92.56 o
 -12   9   8       26.68       32.07     49.27 o
 -11   9   8       11.83       17.05     48.28 o
 -10   9   8      103.32      127.12     50.34 o
  -9   9   8       19.71       17.71     62.34 o
  -8   9   8       63.17       66.13     45.87 o
  -7   9   8       27.23       14.83     40.45 o
  -6   9   8      477.36      429.70     50.51 o
  -5   9   8      400.06      367.49     48.39 o
  -4   9   8      905.60      941.29     50.89 o
  -3   9   8      945.46      980.15     50.32 o
  -2   9   8     1595.92     1570.79     56.74 o
  -1   9   8     1840.50     1845.82     48.30 o
   0   9   8     2257.34     2313.30     50.31 o
   1   9   8      507.32      502.04     25.02 o
   2   9   8     1499.40     1462.67     35.17 o
   3   9   8        2.24       23.93     38.02 o
   4   9   8      830.01      821.76     52.33 o
   5   9   8     1245.33     1129.23     68.70 o
   6   9   8      784.08      771.81    109.87 o
   7   9   8       67.76       97.21     57.04 o
   8   9   8        7.45        9.41     78.85 o
   9   9   8        8.51        4.60     80.65 o
  10   9   8      194.64      310.31     90.26 o
  11   9   8      128.65      124.68     84.06 o
 -13  10   8      155.19      143.39     94.26 o
 -12  10   8       43.03       34.86     47.46 o
 -11  10   8      291.11      300.59     56.42 o
 -10  10   8       68.85       95.37     50.13 o
  -9  10   8      183.78      242.06     90.56 o
  -8  10   8      633.05      681.75     88.16 o
  -7  10   8       72.39       54.68     41.93 o
  -6  10   8       14.41       13.43     44.70 o
  -5  10   8      195.04      254.96     47.62 o
  -4  10   8      242.34      207.65     40.36 o
  -3  10   8      244.91      295.13     52.27 o
  -2  10   8       12.31       -5.84     45.30 o
  -1  10   8      598.26      609.50     52.97 o
   0  10   8      146.08      149.56     34.60 o
   1  10   8       20.14       14.59     29.25 o
   2  10   8       77.18       50.32     43.03 o
   3  10   8      248.22      252.11     45.67 o
   4  10   8       65.88       58.55     35.71 o
   5  10   8     1228.67     1116.08    130.29 o
   6  10   8      180.42      176.22     87.26 o
   7  10   8      279.90      273.90     66.36 o
   8  10   8       46.28       25.42     59.20 o
   9  10   8       59.29      108.97     89.96 o
  10  10   8        2.83       -6.30     92.26 o
  11  10   8       62.47       57.34     88.26 o
 -13  11   8      411.27      387.16    108.17 o
 -12  11   8       65.50       81.85     52.74 o
 -11  11   8      567.17      618.88     67.49 o
 -10  11   8       29.52       28.52     68.35 o
  -9  11   8      149.38       94.66     88.76 o
  -8  11   8      142.70      131.09     85.76 o
  -7  11   8      204.84      268.48     88.06 o
  -6  11   8       98.85      149.40     72.65 o
  -5  11   8       34.63       29.64     44.63 o
  -4  11   8      220.31      234.72     52.38 o
  -3  11   8     2432.25     2575.97     86.42 o
  -2  11   8       10.82        7.55     46.90 o
  -1  11   8      496.45      572.27     53.33 o
   0  11   8      680.53      690.37     53.74 o
   1  11   8     1949.40     2012.77     55.21 o
   2  11   8        0.46       16.08     44.81 o
   3  11   8      351.76      402.45     49.75 o
   4  11   8        6.79        9.81     39.79 o
   5  11   8      168.32      135.19     38.60 o
   6  11   8       28.62      -32.62     91.86 o
   7  11   8       41.36      -35.42     93.96 o
   8  11   8        2.21        1.15     65.06 o
   9  11   8        2.96       10.54     70.70 o
  10  11   8        2.01      -28.72     80.15 o
 -12  12   8        1.53        5.20     92.56 o
 -11  12   8        1.01       29.97     55.30 o
 -10  12   8      139.86      162.21     78.45 o
  -9  12   8      587.61      604.70    107.17 o
  -8  12   8      479.57      493.83     96.56 o
  -7  12   8      117.51      136.09     69.75 o
  -6  12   8      242.63      273.28     79.15 o
  -5  12   8       56.20       31.02     66.54 o
  -4  12   8      175.65      166.92     53.92 o
  -3  12   8       47.44       20.90     52.22 o
  -2  12   8       22.90       40.35     46.87 o
  -1  12   8        2.59       12.63     42.66 o
   0  12   8       62.29       61.35     41.01 o
   1  12   8        0.05       -2.93     35.69 o
   2  12   8      747.29      701.68     58.72 o
   3  12   8       79.23       44.51     41.44 o
   4  12   8      617.45      581.72     51.57 o
   5  12   8      197.00      190.53     95.06 o
   6  12   8      277.33      237.06     84.86 o
   7  12   8        0.42       26.02     80.05 o
   8  12   8      255.61      322.51    114.68 o
   9  12   8       30.87       82.65     88.06 o
 -11  13   8       21.07       56.79     54.43 o
 -10  13   8       67.62       47.23     78.05 o
  -9  13   8       66.99      130.69     91.36 o
  -8  13   8       61.43       65.64     75.65 o
  -7  13   8       32.79       42.13     83.86 o
  -6  13   8        3.63        7.30     76.85 o
  -5  13   8       82.81       59.24     52.73 o
  -4  13   8       83.88       88.21     50.53 o
  -3  13   8      270.38      220.07     54.77 o
  -2  13   8        9.52        4.99     47.04 o
  -1  13   8       27.55       -1.34     45.65 o
   0  13   8      114.72      150.60     43.87 o
   1  13   8       33.86       12.08     39.89 o
   2  13   8      411.15      538.66    106.97 o
   3  13   8        7.93       -5.86     41.92 o
   4  13   8      181.14      243.56     97.46 o
   5  13   8       38.85       30.22     76.35 o
   6  13   8        8.93      -10.21     92.26 o
   7  13   8       11.09       10.71     93.66 o
   8  13   8       55.90       77.55     95.96 o
 -11  14   8        2.21       34.62     81.05 o
 -10  14   8        0.48       -9.01     93.76 o
  -9  14   8      126.10      129.89     90.86 o
  -8  14   8      312.19      275.98     80.45 o
  -7  14   8      511.37      560.77    100.87 o
  -6  14   8      510.12      538.46     93.86 o
  -5  14   8      245.81      272.82     59.48 o
  -4  14   8      393.57      406.90     61.38 o
  -3  14   8      328.17      360.71     60.26 o
  -2  14   8       91.53      101.87     50.09 o
  -1  14   8       73.94       30.79     48.29 o
   0  14   8      398.02      360.17     54.50 o
   1  14   8       11.10       10.34     40.43 o
   2  14   8       27.55       33.92     77.15 o
   3  14   8        3.82      -19.71     96.76 o
   4  14   8       22.01        8.21     98.97 o
   5  14   8      109.90      169.31     88.96 o
   6  14   8        6.33      -12.91    101.07 o
   7  14   8      349.20      361.54    112.57 o
 -10  15   8        0.08        8.01     94.66 o
  -9  15   8       53.64       38.53     91.96 o
  -8  15   8       96.27       97.06     72.35 o
  -7  15   8       14.55        7.61     82.65 o
  -6  15   8       27.17       30.02     71.45 o
  -5  15   8      238.02      239.33     59.56 o
  -4  15   8       30.30       30.71     52.03 o
  -3  15   8     1419.72     1495.81     82.38 o
  -2  15   8        2.01       18.98     53.24 o
  -1  15   8      729.07      780.38     64.60 o
   0  15   8       23.02       24.64     47.10 o
   1  15   8       74.28      130.09     88.36 o
   2  15   8       72.94       45.63     84.46 o
   3  15   8       93.34      131.99    100.07 o
   4  15   8        0.22       -4.40    101.27 o
   5  15   8        6.27       -3.10     92.86 o
   6  15   8       24.52       40.03    108.07 o
  -9  16   8      136.26      170.61     95.06 o
  -8  16   8        9.61       40.43     76.75 o
  -7  16   8      238.12      224.05     83.36 o
  -6  16   8       65.03       66.54     74.65 o
  -5  16   8       68.96       88.19     52.84 o
  -4  16   8       52.90       46.35     56.41 o
  -3  16   8        6.15        2.12     55.40 o
  -2  16   8       61.87       35.32     52.21 o
  -1  16   8        0.94        0.50     52.02 o
   0  16   8        1.00       31.84     45.11 o
   1  16   8        4.19       30.12     91.96 o
   2  16   8        0.30        4.30     92.16 o
   3  16   8      116.81      218.44    104.97 o
   4  16   8      170.62      291.19    111.57 o
   5  16   8      127.50       92.36     98.47 o
  -8  17   8        1.49       -5.50     88.36 o
  -7  17   8        2.41       59.34     83.46 o
  -6  17   8        5.70      -29.62     79.65 o
  -5  17   8        0.01      -11.02     54.74 o
  -4  17   8        0.69        3.65     58.98 o
  -3  17   8       69.23       83.11     56.88 o
  -2  17   8      171.95      232.34     59.39 o
  -1  17   8        7.94       17.84     53.01 o
   0  17   8      255.68      314.39     57.22 o
   1  17   8       36.47       59.54     97.96 o
   2  17   8      423.36      396.46    107.07 o
   3  17   8        4.83       42.23    100.17 o
   4  17   8       82.67       38.13    104.97 o
  -8  18   8       61.51       73.35     96.06 o
  -7  18   8      108.64       77.45     91.86 o
  -6  18   8      175.23      177.52     83.16 o
  -5  18   8       43.33       56.40     56.58 o
  -4  18   8       49.40       69.02     56.95 o
  -3  18   8       37.04        7.76     56.32 o
  -2  18   8       29.69       32.50     56.74 o
  -1  18   8       13.06       49.64     53.60 o
   0  18   8       17.57       37.72     92.56 o
   1  18   8       24.80       58.74     95.16 o
   2  18   8        4.82       33.62     91.36 o
   3  18   8      102.48      176.32    107.47 o
  -6  19   8       10.37      -11.51     80.65 o
  -5  19   8        7.03       22.41     77.85 o
  -4  19   8        8.25       15.24     58.38 o
  -3  19   8      154.51      195.64     61.96 o
  -2  19   8        3.33      -15.38     56.11 o
  -1  19   8       77.08      124.38     88.56 o
   0  19   8        6.43        8.41     93.56 o
   1  19   8       62.79       45.83     98.57 o
   2  19   8       11.33        6.10     83.76 o
  -5  20   8       88.50       93.16     87.96 o
  -4  20   8        3.15      -12.70     58.11 o
  -3  20   8       84.86       51.75     58.47 o
  -2  20   8        0.08       -5.60     86.36 o
  -1  20   8        6.67      -33.22     90.56 o
   0  20   8       83.97       85.76     85.46 o
  -4  21   8       21.77       29.72     79.35 o
  -3  21   8        3.72      -17.11     80.35 o
  -2  21   8       29.08       -6.90     89.46 o
  -1  21   8        3.09        3.00     94.56 o
 -15   0   9       87.03      105.57     77.65 o
 -13   0   9        5.00        2.00     81.75 o
  -9   0   9       50.06       41.23     74.55 o
  -7   0   9      164.86      226.25     79.25 o
  -3   0   9     1974.33     1814.10     86.46 o
  -1   0   9      161.89      171.17     40.68 o
   1   0   9       38.16       42.51     30.91 o
   3   0   9     1951.28     1974.99     64.29 o
   5   0   9      599.34      598.25     37.34 o
   7   0   9      759.51      808.65     32.36 o
   9   0   9      698.45      885.29     86.06 o
 -16   1   9      106.73      113.11     60.91 o
 -15   1   9       61.66       90.75     54.41 o
 -14   1   9       55.76       20.78     56.06 o
 -13   1   9      115.69      141.22     52.80 o
 -12   1   9        6.30       12.80     46.76 o
 -11   1   9     1595.09     1605.06    116.88 o
 -10   1   9      876.17      840.15     62.48 o
  -9   1   9      577.87      570.04     62.09 o
  -8   1   9      168.60      161.50     39.67 o
  -7   1   9     1074.65     1088.07     52.32 o
  -6   1   9     4266.94     4321.57    127.08 o
  -5   1   9      228.25      266.78     61.94 o
  -4   1   9      848.34      838.32     52.75 o
  -3   1   9     1411.67     1336.49     74.45 o
  -2   1   9     3638.86     4090.15     68.32 o
  -1   1   9     1682.11     1797.80     43.57 o
   0   1   9      142.98      126.69     25.92 o
   1   1   9     4712.49     4753.06     58.86 o
   2   1   9     4484.21     4435.45     52.81 o
   3   1   9     3097.63     3152.89     49.82 o
   4   1   9     1672.95     1637.98     38.87 o
   5   1   9       36.86       28.02     19.47 o
   6   1   9      393.67      407.34     23.48 o
   7   1   9       22.90       17.04     14.54 o
   8   1   9        0.88        8.55     25.59 o
   9   1   9       12.07       15.17     40.49 o
  10   1   9        8.73       16.80     41.73 o
  11   1   9        0.63       16.01     67.44 o
 -16   2   9      119.92       68.02     60.11 o
 -15   2   9       54.40       32.89     57.70 o
 -14   2   9      112.95      154.95     54.48 o
 -13   2   9        2.63      -13.74     51.56 o
 -12   2   9      691.23      630.52     88.06 o
 -11   2   9      248.31      275.43     51.06 o
 -10   2   9        6.01        0.58     45.37 o
  -9   2   9      144.12      142.47     38.08 o
  -8   2   9      204.20      194.11     47.84 o
  -7   2   9      341.68      330.02     52.53 o
  -6   2   9     2978.45     3056.71    175.47 o
  -5   2   9        2.86       15.78     40.98 o
  -4   2   9     6436.04     6124.27    375.60 o
  -3   2   9      496.63      456.32     47.49 o
  -2   2   9     3198.27     2976.01     50.96 o
  -1   2   9        0.61       22.79     29.63 o
   0   2   9     1892.97     1950.74     48.08 o
   1   2   9      374.26      482.41     32.90 o
   2   2   9        9.51       28.43     20.85 o
   3   2   9      700.93      706.02     25.33 o
   4   2   9     1707.29     1777.19     31.78 o
   5   2   9     1184.54     1193.53     27.66 o
   6   2   9     1482.22     1546.21     42.20 o
   7   2   9      273.25      232.85     41.23 o
   8   2   9      190.94      212.23     32.70 o
   9   2   9       87.02       92.13     42.87 o
  10   2   9      259.61      246.16     76.25 o
  11   2   9       38.64       46.43     69.75 o
 -16   3   9        2.48        6.40     82.15 o
 -15   3   9       14.72      -25.39     55.30 o
 -14   3   9       31.50       29.79     57.14 o
 -13   3   9        0.77      -23.62     85.76 o
 -12   3   9        3.83       41.53     69.45 o
 -11   3   9      603.36      604.56     61.83 o
 -10   3   9     1377.56     1415.95     80.05 o
  -9   3   9      459.91      414.66     45.69 o
  -8   3   9        5.91       15.84     40.85 o
  -7   3   9       35.49       15.58     44.13 o
  -6   3   9     3090.98     3109.37     69.87 o
  -5   3   9      256.49      212.90     42.41 o
  -4   3   9      220.25      234.50     40.12 o
  -3   3   9       35.64       22.17     33.86 o
  -2   3   9      177.54      209.15     30.84 o
  -1   3   9     3061.12     3256.14     53.90 o
   0   3   9       48.58       68.39     24.31 o
   1   3   9     2115.91     2119.33     48.43 o
   2   3   9     4921.24     4893.99     53.42 o
   3   3   9      879.52      822.94     23.42 o
   4   3   9      867.37      929.27     42.49 o
   5   3   9       11.79       10.19     28.68 o
   6   3   9     1119.54     1098.43     44.12 o
   7   3   9      230.04      187.87     40.90 o
   8   3   9       77.93       88.89     56.69 o
   9   3   9      427.89      417.79     48.33 o
  10   3   9       15.53       25.82     73.55 o
  11   3   9        1.28       -6.20     71.65 o
  12   3   9       11.72       -8.41     73.25 o
 -16   4   9       12.86       35.12     86.86 o
 -15   4   9      182.30      261.83     65.09 o
 -14   4   9       58.05       82.49     55.72 o
 -13   4   9      760.28      949.33    112.97 o
 -12   4   9       30.79       23.60     48.58 o
 -11   4   9      104.29      139.59     54.47 o
 -10   4   9      262.50      218.24     52.52 o
  -9   4   9      251.07      313.40     55.53 o
  -8   4   9        5.37       -7.72     40.02 o
  -7   4   9     1248.52     1061.15     45.44 o
  -6   4   9      758.76      748.17     40.28 o
  -5   4   9      380.11      266.27     43.21 o
  -4   4   9      298.98      272.84     44.29 o
  -3   4   9    12846.34    12538.72    144.28 o
  -2   4   9       69.30       59.42     34.12 o
  -1   4   9      707.13      610.72     35.16 o
   0   4   9       33.18       34.24     27.02 o
   1   4   9     1241.09     1300.85     38.21 o
   2   4   9      492.32      501.57     34.48 o
   3   4   9      253.80      273.78     46.23 o
   4   4   9      685.31      726.77     37.06 o
   5   4   9      485.40      466.78     34.40 o
   6   4   9       19.67       14.44     27.15 o
   7   4   9       76.28       90.22     28.45 o
   8   4   9        4.63       -1.92     34.04 o
   9   4   9      115.90      161.11     76.95 o
  10   4   9        9.13       20.71     72.75 o
  11   4   9        6.86      -37.93     81.05 o
  12   4   9       59.88       52.53     72.95 o
 -16   5   9        4.82       -2.70     81.15 o
 -15   5   9       34.95       22.18     62.03 o
 -14   5   9      120.33       82.85     86.36 o
 -13   5   9        9.99       26.16     46.32 o
 -12   5   9      435.34      399.86     59.02 o
 -11   5   9      361.64      398.77     59.78 o
 -10   5   9     1581.91     1668.50     80.15 o
  -9   5   9      294.47      372.38     58.72 o
  -8   5   9      202.98      210.21     42.08 o
  -7   5   9     1220.21     1218.60     45.88 o
  -6   5   9        1.44        1.50     34.04 o
  -5   5   9      135.87      148.30     37.30 o
  -4   5   9      163.68      137.99     34.85 o
  -3   5   9      336.89      245.09     34.57 o
  -2   5   9     2530.58     2379.00     58.82 o
  -1   5   9      151.95      166.70     28.95 o
   0   5   9      734.23      734.55     29.43 o
   1   5   9     1213.42     1181.13     29.35 o
   2   5   9     1778.72     1757.01     32.96 o
   3   5   9     1172.05     1191.54     62.18 o
   4   5   9     1060.01     1013.31     60.69 o
   5   5   9       20.14       22.59     44.39 o
   6   5   9       61.96       65.65     24.53 o
   7   5   9     1060.41     1117.81     61.44 o
   8   5   9        0.44       -7.51     27.70 o
   9   5   9      240.84      221.15     85.46 o
  10   5   9       49.32       30.92     82.15 o
  11   5   9        2.29       17.81     78.85 o
  12   5   9        0.25      -11.21     81.45 o
 -16   6   9      111.70       84.96     75.45 o
 -15   6   9       26.90        1.40     54.66 o
 -14   6   9      257.19      345.03     91.96 o
 -13   6   9        1.68       -4.31     49.27 o
 -12   6   9      570.90      514.78     61.91 o
 -11   6   9       12.49       -4.66     50.68 o
 -10   6   9       14.06        4.62     46.27 o
  -9   6   9       29.59       64.21     52.73 o
  -8   6   9      559.78      572.05     54.37 o
  -7   6   9      199.03      222.10     50.20 o
  -6   6   9      969.94      861.68     48.18 o
  -5   6   9       73.74       56.36     34.19 o
  -4   6   9     5272.57     5024.13     80.74 o
  -3   6   9     2193.57     2034.75     49.68 o
  -2   6   9     1543.61     1564.07     48.89 o
  -1   6   9      420.90      508.91     36.06 o
   0   6   9       28.45       12.54     21.95 o
   1   6   9       16.01        5.82     17.56 o
   2   6   9      402.74      366.67     17.96 o
   3   6   9      102.50       94.21     32.05 o
   4   6   9      202.39      186.35     51.98 o
   5   6   9      475.73      461.71     89.26 o
   6   6   9       21.59       36.12     82.05 o
   7   6   9      274.31      341.53     91.26 o
   8   6   9        6.99      -11.31     78.65 o
   9   6   9      337.86      372.05     97.46 o
  10   6   9      175.55      114.18     91.86 o
  11   6   9      185.98      245.96     93.66 o
  12   6   9       28.47       98.97     85.86 o
 -16   7   9      142.34      100.37     76.25 o
 -14   7   9       82.48      104.77     92.96 o
 -13   7   9      128.22      145.69     54.39 o
 -12   7   9      301.01      330.08     59.25 o
 -11   7   9       91.16       79.13     49.59 o
 -10   7   9      463.71      494.38     61.98 o
  -9   7   9      327.27      338.79     53.70 o
  -8   7   9      262.20      287.50     55.79 o
  -7   7   9      980.12     1004.17     62.94 o
  -6   7   9      770.38      701.32     53.31 o
  -5   7   9      246.61      249.22     41.66 o
  -4   7   9      383.26      402.49     42.90 o
  -3   7   9     2125.46     2184.00     52.95 o
  -2   7   9      286.04      292.37     32.63 o
  -1   7   9      281.03      301.96     30.33 o
   0   7   9        7.40        6.29     20.85 o
   1   7   9     1066.09     1044.71     28.08 o
   2   7   9     1781.16     1768.19     38.52 o
   3   7   9      371.32      332.24     38.24 o
   4   7   9        3.63       18.01     67.44 o
   5   7   9       37.78       50.83     68.05 o
   6   7   9       69.29       57.74     84.36 o
   7   7   9       14.81      -19.61     85.26 o
   8   7   9      342.81      388.26     96.46 o
   9   7   9       12.10       70.65     87.96 o
  10   7   9       24.29       72.85     89.16 o
  11   7   9        1.27      -42.73     92.16 o
 -14   8   9        1.04        4.70     81.65 o
 -13   8   9       17.32       42.26     49.29 o
 -12   8   9       26.19       18.96     53.63 o
 -11   8   9        0.61       -2.43     47.50 o
 -10   8   9        0.01       -3.98     53.83 o
  -9   8   9      251.16      213.80     56.70 o
  -8   8   9       19.55      -17.41     78.75 o
  -7   8   9      337.88      318.03     47.33 o
  -6   8   9      694.60      597.86     55.93 o
  -5   8   9      988.90     1054.52     84.26 o
  -4   8   9     1029.55     1120.84     46.03 o
  -3   8   9     2001.35     1935.46     52.28 o
  -2   8   9      521.25      434.64     31.12 o
  -1   8   9      719.93      770.03     37.26 o
   0   8   9      226.50      243.49     28.80 o
   1   8   9      194.49      195.75     20.64 o
   2   8   9       56.61       49.99     10.81 o
   3   8   9       76.97      116.03     41.10 o
   4   8   9       91.74      100.79     38.35 o
   5   8   9      115.90      106.07     78.95 o
   6   8   9      448.85      452.60     98.87 o
   7   8   9       20.15        5.50     88.96 o
   8   8   9       17.72       15.71     89.56 o
   9   8   9      305.86      310.51    101.97 o
  10   8   9        4.38        8.11     97.36 o
 -13   9   9       90.32      117.34     55.49 o
 -12   9   9        7.86       16.79     52.93 o
 -11   9   9      409.88      407.41     58.60 o
 -10   9   9       37.24       51.27     49.57 o
  -9   9   9     1186.83     1273.04    104.17 o
  -8   9   9      450.93      446.00     89.96 o
  -7   9   9      664.97      628.32     79.65 o
  -6   9   9      676.96      594.65     53.00 o
  -5   9   9      307.92      272.03     49.09 o
  -4   9   9       29.46       41.99     38.50 o
  -3   9   9      504.43      425.87     36.28 o
  -2   9   9       68.38       40.37     35.97 o
  -1   9   9      844.80      859.99     43.23 o
   0   9   9      161.03      157.15     32.33 o
   1   9   9      721.73      714.73     27.38 o
   2   9   9       12.47       19.92     10.58 o
   3   9   9       28.16       30.07     39.93 o
   4   9   9        3.09        1.02     37.58 o
   5   9   9       72.19       52.13     32.79 o
   6   9   9       17.31        3.20     91.66 o
   7   9   9       45.45       61.44     94.06 o
   8   9   9       13.17      -23.52     82.55 o
   9   9   9       43.00       71.15     98.37 o
  10   9   9        8.02       48.73     98.97 o
 -13  10   9        4.67      -35.62     95.46 o
 -12  10   9        6.20       16.06     51.23 o
 -11  10   9       95.93       84.66     50.13 o
 -10  10   9       24.51       48.43     52.75 o
  -9  10   9        1.96       -7.81     84.56 o
  -8  10   9      114.08      132.49     66.44 o
  -7  10   9      497.45      427.38     81.85 o
  -6  10   9      262.47      307.00     75.35 o
  -5  10   9      962.79     1009.67     90.96 o
  -4  10   9     1852.92     2045.65     82.29 o
  -3  10   9      141.32      142.65     50.63 o
  -2  10   9      976.08      979.79     61.68 o
  -1  10   9      257.62      258.67     38.80 o
   0  10   9     1562.71     1477.21     50.30 o
   1  10   9      500.21      520.89     25.73 o
   2  10   9      133.33      125.05     43.47 o
   3  10   9      420.51      312.10     47.49 o
   4  10   9      385.24      314.54     47.43 o
   5  10   9      366.50      448.70     97.36 o
   6  10   9      223.37      234.16     91.96 o
   7  10   9      198.02      201.33     89.06 o
   8  10   9      127.57      124.78     92.96 o
   9  10   9       33.08       11.01     86.06 o
 -13  11   9        0.22      -12.31     77.55 o
 -12  11   9      118.60      118.16     55.53 o
 -11  11   9        6.23       11.12     53.04 o
 -10  11   9     1329.11     1362.00    122.78 o
  -9  11   9       27.22      -15.61     86.26 o
  -8  11   9      374.95      374.45     94.06 o
  -7  11   9        4.51        7.20     78.55 o
  -6  11   9     2370.02     2302.93    125.88 o
  -5  11   9       65.81       50.93     70.55 o
  -4  11   9       92.87       71.68     50.59 o
  -3  11   9     1161.63     1142.80     67.10 o
  -2  11   9       16.08       49.68     47.02 o
  -1  11   9       12.12        3.14     40.73 o
   0  11   9        7.01       20.43     33.28 o
   1  11   9      128.82      123.74     20.79 o
   2  11   9     1088.94     1043.70     62.05 o
   3  11   9       34.72       24.26     42.24 o
   4  11   9     1093.10     1049.04    153.75 o
   5  11   9       19.02       60.74     94.66 o
   6  11   9       19.30       56.64     90.86 o
   7  11   9       20.33      -26.02     95.06 o
   8  11   9        2.99        1.90     98.77 o
   9  11   9        3.12       57.84     98.47 o
 -12  12   9      111.71       90.91     59.09 o
 -11  12   9       17.59       12.67     55.20 o
 -10  12   9       22.72        3.80     82.15 o
  -9  12   9      109.51      141.19     75.65 o
  -8  12   9      341.40      323.51     82.25 o
  -7  12   9      573.33      689.06     94.46 o
  -6  12   9      604.05      480.22     80.65 o
  -5  12   9      604.96      716.87     92.06 o
  -4  12   9     1704.28     1646.17     79.29 o
  -3  12   9        3.02        0.48     49.60 o
  -2  12   9       54.82       75.81     48.88 o
  -1  12   9       43.48       61.19     42.87 o
   0  12   9      224.24      178.55     43.96 o
   1  12   9       17.88       23.37     20.34 o
   2  12   9        0.86       -4.03     45.72 o
   3  12   9        3.41        6.58     41.56 o
   4  12   9      276.42      307.90     98.77 o
   5  12   9      210.45      214.94     84.16 o
   6  12   9       68.05      125.18     92.46 o
   7  12   9      212.15      322.31     99.77 o
   8  12   9       65.76       82.45     96.56 o
 -11  13   9      140.49      182.60     61.59 o
 -10  13   9        0.68      -15.71     79.25 o
  -9  13   9      587.47      555.07     91.46 o
  -8  13   9        6.65        4.20     77.75 o
  -7  13   9      455.25      498.23     93.76 o
  -6  13   9       16.19       39.13     79.25 o
  -5  13   9      445.20      491.93     63.01 o
  -4  13   9      577.32      582.01     63.62 o
  -3  13   9       98.19       89.63     52.51 o
  -2  13   9       34.59       21.20     50.46 o
  -1  13   9      951.99      950.61     62.39 o
   0  13   9      137.82      135.56     43.94 o
   1  13   9      717.43      796.19     53.60 o
   2  13   9       10.10        6.00     86.06 o
   3  13   9      112.49      159.31     95.56 o
   4  13   9       26.35       11.81     93.26 o
   5  13   9      298.71      428.68    110.57 o
   6  13   9        0.05      -10.61    103.67 o
   7  13   9       99.68      123.98    106.87 o
 -11  14   9       19.97       82.35     92.76 o
 -10  14   9        5.41        6.00     76.95 o
  -9  14   9       39.82       46.53     74.25 o
  -8  14   9       16.78       60.74     85.46 o
  -7  14   9        0.72      -24.82     69.45 o
  -6  14   9      497.77      583.89     89.96 o
  -5  14   9       28.98       22.29     53.63 o
  -4  14   9      610.14      594.62     66.05 o
  -3  14   9      398.30      368.70     60.34 o
  -2  14   9      888.54      887.78     69.88 o
  -1  14   9     1301.72     1234.85     71.95 o
   0  14   9      121.06      145.30     49.17 o
   1  14   9      217.55      176.47     42.80 o
   2  14   9        1.52       49.03     94.56 o
   3  14   9        2.81       22.72     76.55 o
   4  14   9        5.12      -30.82     77.85 o
   5  14   9        0.14       10.31    102.57 o
   6  14   9        2.84       18.51     93.16 o
 -10  15   9       91.87      187.52     85.56 o
  -9  15   9        4.40       39.03     73.65 o
  -8  15   9       34.57       68.35     87.16 o
  -7  15   9        0.54      -11.51     80.25 o
  -6  15   9       51.19       30.82     85.36 o
  -5  15   9       36.69       50.08     54.82 o
  -4  15   9      110.01      116.57     58.46 o
  -3  15   9       18.66        3.01     54.88 o
  -2  15   9      145.89      153.05     54.29 o
  -1  15   9        1.98       27.97     50.11 o
   0  15   9      455.62      488.75     53.92 o
   1  15   9        0.80        7.40     88.96 o
   2  15   9      905.76     1058.30    114.78 o
   3  15   9        1.42      -10.21     95.26 o
   4  15   9      382.16      384.95    105.27 o
   5  15   9        4.80      -10.01     95.56 o
  -9  16   9       39.24       17.51     78.75 o
  -8  16   9       30.86        1.90     87.26 o
  -7  16   9       63.47      102.17     87.46 o
  -6  16   9       18.27       16.51     81.55 o
  -5  16   9      402.43      403.38     65.21 o
  -4  16   9      265.97      295.81     61.26 o
  -3  16   9      189.40      174.11     58.34 o
  -2  16   9      302.28      322.67     59.47 o
  -1  16   9      133.99      147.96     51.17 o
   0  16   9       86.36      104.99     48.63 o
   1  16   9      159.42      182.82    101.67 o
   2  16   9        7.33       41.13     91.16 o
   3  16   9       31.48       30.22    104.47 o
   4  16   9       31.05       26.22    101.97 o
  -8  17   9        9.16       -8.61     86.66 o
  -7  17   9      135.99      200.93     94.26 o
  -6  17   9       25.54       39.93     76.55 o
  -5  17   9       23.33        8.05     56.49 o
  -4  17   9        2.43       25.57     55.90 o
  -3  17   9        0.88      -21.54     54.13 o
  -2  17   9      101.95       78.90     55.32 o
  -1  17   9      120.16      111.82     51.09 o
   0  17   9       92.22       78.45     92.36 o
   1  17   9      378.99      336.72    106.07 o
   2  17   9        1.48       35.02     98.17 o
   3  17   9      237.49      302.60    114.78 o
  -7  18   9       99.09       60.04     92.46 o
  -6  18   9       60.31       67.94     78.95 o
  -5  18   9       39.99       50.96     58.79 o
  -4  18   9       64.96       85.75     61.09 o
  -3  18   9       46.73       61.29     57.12 o
  -2  18   9      163.94      162.28     59.91 o
  -1  18   9       20.24       -7.61     96.46 o
   0  18   9       66.78       60.44     90.16 o
   1  18   9       11.72       44.63     92.36 o
   2  18   9        1.93       -9.71    100.87 o
  -6  19   9       10.72      -28.02     82.05 o
  -5  19   9        0.07       -2.20     78.25 o
  -4  19   9       19.14       -9.61     57.61 o
  -3  19   9        0.36       19.34     57.22 o
  -2  19   9      112.86       94.26     92.56 o
  -1  19   9        0.37      -28.92    100.47 o
   0  19   9      165.51      103.97     91.36 o
   1  19   9       45.61       71.65     94.66 o
  -5  20   9       71.01       54.34     84.26 o
  -4  20   9       39.53       59.97     59.82 o
  -3  20   9       40.31       70.75     86.76 o
  -2  20   9        5.01       -7.71     89.76 o
  -1  20   9       27.31       67.74     96.86 o
 -16   0  10      212.93      239.76     89.96 o
 -14   0  10       22.74        0.60     76.75 o
 -12   0  10      790.93      773.91     93.76 o
  -8   0  10      101.73      129.99     76.55 o
  -4   0  10      868.30      773.71     76.05 o
  -2   0  10     3446.21     3568.21     83.16 o
   0   0  10     7585.64     7717.80    110.06 o
   2   0  10      307.30      300.94     39.60 o
   4   0  10      924.26      858.87     37.57 o
   6   0  10     1886.64     1991.52     47.41 o
   8   0  10      526.20      663.74     79.15 o
  10   0  10       95.02       85.16     61.84 o
 -16   1  10        0.40      -13.07     61.02 o
 -15   1  10        3.94       -8.15     55.92 o
 -14   1  10       77.93      103.69     58.87 o
 -13   1  10       48.41       31.98     53.10 o
 -12   1  10       11.34       43.83     62.14 o
 -11   1  10       54.95       22.41     73.15 o
 -10   1  10      697.26      640.72     92.56 o
  -9   1  10      678.81      655.24     61.82 o
  -8   1  10     1620.12     1608.66     59.60 o
  -7   1  10     1926.43     1757.75     59.95 o
  -6   1  10     2773.77     2999.09    120.28 o
  -5   1  10     4983.10     5328.66    198.23 o
  -4   1  10      605.93      614.21     71.55 o
  -3   1  10     4219.37     4224.91     88.23 o
  -2   1  10     1192.82     1275.08     41.38 o
  -1   1  10      705.47      728.15     36.30 o
   0   1  10      185.22      151.54     28.18 o
   1   1  10     1180.86     1191.96     39.68 o
   2   1  10     1840.97     1825.44     45.90 o
   3   1  10     2583.37     2527.26     45.30 o
   4   1  10      618.78      612.47     25.91 o
   5   1  10       20.89       44.51     19.59 o
   6   1  10     1031.60     1097.20     26.97 o
   7   1  10      384.16      378.86     22.46 o
   8   1  10       29.24       40.98     41.84 o
   9   1  10       69.16       93.75     42.17 o
  10   1  10        1.69        4.60     65.04 o
 -16   2  10        2.89      -36.92     81.55 o
 -15   2  10      134.65      191.96     63.12 o
 -14   2  10       14.51       19.55     51.57 o
 -13   2  10      349.76      377.05     84.56 o
 -12   2  10      104.30      172.71     69.65 o
 -11   2  10      150.21      197.05     52.52 o
 -10   2  10       66.48       69.96     52.19 o
  -9   2  10       28.78        7.61     68.35 o
  -8   2  10       48.28       69.82     53.97 o
  -7   2  10       48.48       79.80     41.03 o
  -6   2  10      794.43      758.53     49.41 o
  -5   2  10     1110.49     1049.80     95.36 o
  -4   2  10      716.44      805.38     54.25 o
  -3   2  10     1443.09     1389.79     49.64 o
  -2   2  10      305.06      346.55     33.01 o
  -1   2  10     1688.85     1598.56     48.80 o
   0   2  10     1020.76     1133.46     43.96 o
   1   2  10     4189.86     4147.87     59.89 o
   2   2  10       92.17       89.13     22.51 o
   3   2  10      209.68      229.85     22.79 o
   4   2  10      225.47      249.42     22.47 o
   5   2  10      405.74      416.38     23.03 o
   6   2  10      470.63      434.35     21.38 o
   7   2  10      324.33      355.43     38.12 o
   8   2  10        0.80        1.96     30.10 o
   9   2  10      283.59      319.03     47.88 o
  10   2  10       15.99       35.52     71.05 o
  11   2  10      196.31      212.84     74.85 o
 -16   3  10       15.35        0.70     85.36 o
 -15   3  10       33.39       65.54     54.56 o
 -14   3  10       38.60       32.32     57.55 o
 -13   3  10        1.20       19.01     86.76 o
 -12   3  10      698.82      702.84     63.43 o
 -11   3  10     2040.09     2031.57    115.98 o
 -10   3  10      147.26      187.64     57.45 o
  -9   3  10     1907.54     1819.03     78.66 o
  -8   3  10      348.07      330.20     49.76 o
  -7   3  10        7.79        8.80     39.34 o
  -6   3  10     1241.16     1240.78     70.63 o
  -5   3  10      302.74      203.76     45.51 o
  -4   3  10      846.49      743.32     52.88 o
  -3   3  10     1417.13     1434.35     66.18 o
  -2   3  10     2475.21     2568.94     51.93 o
  -1   3  10     2543.32     2554.34     50.21 o
   0   3  10       17.83       31.50     28.78 o
   1   3  10       39.28       58.74     27.41 o
   2   3  10       74.12       74.80     23.32 o
   3   3  10      513.69      557.06     23.16 o
   4   3  10     1115.82     1101.72     24.27 o
   5   3  10       76.32       61.01     30.43 o
   6   3  10      110.63      117.91     40.71 o
   7   3  10      790.77      796.05     54.88 o
   8   3  10      139.24      144.10     76.35 o
   9   3  10       30.05       49.83     71.75 o
  10   3  10       31.30       68.85     74.15 o
  11   3  10        3.78       -6.00     71.65 o
 -16   4  10      287.34      269.58     93.06 o
 -15   4  10      147.85      157.02     64.36 o
 -14   4  10      399.45      547.86     96.56 o
 -13   4  10       44.83       70.95     87.76 o
 -12   4  10      793.43      779.79     65.69 o
 -11   4  10       28.96       50.32     55.25 o
 -10   4  10      758.79      699.90     63.91 o
  -9   4  10       81.35       94.13     54.03 o
  -8   4  10       20.74       36.43     50.93 o
  -7   4  10       38.71       36.80     34.63 o
  -6   4  10     2784.03     2664.21     71.24 o
  -5   4  10      854.84      727.75     51.53 o
  -4   4  10     4298.44     4259.02     95.04 o
  -3   4  10      893.52      947.75     55.85 o
  -2   4  10     1755.06     1511.89     77.65 o
  -1   4  10      148.79      169.08     30.35 o
   0   4  10     4079.04     4024.33     59.63 o
   1   4  10       75.92       46.33     30.37 o
   2   4  10     1151.36     1095.37     35.36 o
   3   4  10       49.89       37.63     12.39 o
   4   4  10       65.74       68.85     42.09 o
   5   4  10      681.49      701.57     38.88 o
   6   4  10        5.05       -4.29     28.39 o
   7   4  10      120.70      125.33     37.83 o
   8   4  10       78.97       82.95     79.95 o
   9   4  10        0.91        7.71     72.25 o
  10   4  10       88.99       68.35     74.35 o
  11   4  10        6.40      -30.82     80.25 o
 -16   5  10        2.16       35.12     83.66 o
 -15   5  10        9.18      -27.68     59.61 o
 -14   5  10        1.65       43.33     92.66 o
 -13   5  10       36.79       36.73     50.73 o
 -12   5  10       33.81       76.46     52.14 o
 -11   5  10       66.25       71.02     53.91 o
 -10   5  10      701.85      754.48     70.75 o
  -9   5  10     1203.44     1253.50     75.64 o
  -8   5  10      642.29      621.77     62.24 o
  -7   5  10      681.80      674.88     46.82 o
  -6   5  10     1205.94     1147.79     46.48 o
  -5   5  10      312.52      296.18     38.46 o
  -4   5  10      124.64      188.10     38.28 o
  -3   5  10        2.83       14.24     30.64 o
  -2   5  10        7.13       15.62     39.69 o
  -1   5  10        1.29       22.64     31.13 o
   0   5  10     1224.48     1271.38     33.61 o
   1   5  10      311.18      291.64     22.57 o
   2   5  10       10.80        9.37     14.74 o
   3   5  10        3.65        1.44     45.10 o
   4   5  10      963.08      988.01     64.40 o
   5   5  10      447.63      478.00     54.43 o
   6   5  10      638.14      657.94     94.46 o
   7   5  10      296.84      338.07     36.27 o
   8   5  10      634.84      675.75     98.47 o
   9   5  10       47.66       76.95     84.46 o
  10   5  10       10.19       -6.60     84.06 o
  11   5  10        5.04       62.94     80.85 o
 -16   6  10       11.45       38.83     73.55 o
 -14   6  10      107.54      108.37     73.45 o
 -13   6  10      214.99      250.81     56.01 o
 -12   6  10       28.46       22.45     51.50 o
 -11   6  10      188.02      153.07     53.29 o
 -10   6  10       48.01       36.12     49.45 o
  -9   6  10        2.29        2.14     53.58 o
  -8   6  10       34.97       28.81     51.45 o
  -7   6  10       61.86       72.27     41.35 o
  -6   6  10      408.97      401.40     49.08 o
  -5   6  10     2931.88     2800.02     70.14 o
  -4   6  10      998.32      906.72     46.82 o
  -3   6  10      657.49      745.99     39.34 o
  -2   6  10       15.97       18.34     27.38 o
  -1   6  10      499.43      516.42     30.77 o
   0   6  10       31.85       41.34     21.98 o
   1   6  10     1293.20     1269.57     30.49 o
   2   6  10      943.73      894.39     20.94 o
   3   6  10       22.56        7.71     44.79 o
   4   6  10       11.16        2.00     76.85 o
   5   6  10        7.36       15.91     78.05 o
   6   6  10       17.25      -19.41     76.35 o
   7   6  10        4.85        9.81     69.95 o
   8   6  10       47.10       55.54     83.36 o
   9   6  10      177.98      179.42     82.35 o
  10   6  10        2.96      -26.62     78.65 o
  11   6  10       43.04       22.72     82.05 o
 -16   7  10       10.02      -33.82     78.65 o
 -14   7  10       74.00       28.82     94.36 o
 -13   7  10        8.74        4.41     52.30 o
 -12   7  10      326.03      311.49     60.37 o
 -11   7  10      190.49      239.10     54.65 o
 -10   7  10      104.08       87.91     58.73 o
  -9   7  10       95.08      114.61     52.49 o
  -8   7  10      589.15      680.04     65.34 o
  -7   7  10      105.94       58.14     70.95 o
  -6   7  10      307.94      303.42     48.08 o
  -5   7  10     2302.79     2340.68     81.53 o
  -4   7  10      521.84      464.72     43.29 o
  -3   7  10      402.96      361.32     35.46 o
  -2   7  10       88.11       61.80     29.04 o
  -1   7  10      381.16      395.39     32.49 o
   0   7  10      546.99      550.50     27.78 o
   1   7  10      182.22      206.63     20.76 o
   2   7  10      328.38      289.45     28.97 o
   3   7  10      330.85      401.02     45.87 o
   4   7  10        5.49      -30.02     79.45 o
   5   7  10       14.41       43.93     83.16 o
   6   7  10      207.36      176.52     85.36 o
   7   7  10      115.47      134.29     89.46 o
   8   7  10       40.02       55.34     78.95 o
   9   7  10       51.35       28.42     90.66 o
  10   7  10       21.10       19.81     90.16 o
  11   7  10       24.94      -13.11     80.15 o
 -14   8  10      267.01      241.76     86.46 o
 -13   8  10        6.51       13.32     53.60 o
 -12   8  10      440.77      372.70     63.18 o
 -11   8  10       11.78       56.98     55.33 o
 -10   8  10      127.63      165.99     56.01 o
  -9   8  10       35.05       50.11     57.14 o
  -8   8  10      486.24      515.74     89.76 o
  -7   8  10        3.74       -7.10     59.64 o
  -6   8  10      827.03      823.55     91.76 o
  -5   8  10        1.67      -12.31     70.55 o
  -4   8  10     1701.56     1590.32     57.06 o
  -3   8  10        0.98        8.68     31.79 o
  -2   8  10      429.51      385.23     39.63 o
  -1   8  10        2.65        0.92     33.07 o
   0   8  10      816.24      868.07     33.72 o
   1   8  10        4.82       12.75     19.38 o
   2   8  10       20.10        7.62     20.45 o
   3   8  10      107.78      117.89     42.62 o
   4   8  10      468.54      368.14     84.06 o
   5   8  10        8.71       -4.00     72.25 o
   6   8  10      164.37      196.33     95.26 o
   7   8  10       81.88       77.15     92.86 o
   8   8  10       18.98        2.40     78.05 o
   9   8  10       55.13       38.53     94.56 o
  10   8  10      141.41      115.88     97.96 o
 -13   9  10       51.85       78.10     50.61 o
 -12   9  10      249.66      262.17     77.60 o
 -11   9  10        5.76       -2.05     55.57 o
 -10   9  10     1265.17     1295.79     79.34 o
  -9   9  10      124.41      143.98     57.75 o
  -8   9  10      579.92      596.19     94.36 o
  -7   9  10        5.24       14.71     62.74 o
  -6   9  10       42.63       12.61     59.84 o
  -5   9  10      137.14      102.37     73.05 o
  -4   9  10      491.73      386.23     57.40 o
  -3   9  10      192.85      214.12     48.76 o
  -2   9  10      166.52      144.34     36.52 o
  -1   9  10     1048.00     1006.58     47.11 o
   0   9  10       25.09       12.24     24.28 o
   1   9  10      726.42      698.84     27.80 o
   2   9  10       98.70       73.47     44.20 o
   3   9  10        0.54        7.16     38.87 o
   4   9  10      394.84      376.38     45.74 o
   5   9  10       50.09       68.05     74.25 o
   6   9  10      663.49      706.97    111.97 o
   7   9  10       24.10       39.53     91.96 o
   8   9  10      228.47      269.18     89.46 o
   9   9  10       35.73      103.57     98.87 o
 -13  10  10      157.35      186.12     99.57 o
 -12  10  10       67.03       54.96     57.94 o
 -11  10  10      103.44       99.49     59.36 o
 -10  10  10      195.80      230.24     62.13 o
  -9  10  10       51.62       52.13     82.35 o
  -8  10  10        5.32       11.01     73.25 o
  -7  10  10       36.16       19.11     63.84 o
  -6  10  10      155.31      116.58     74.35 o
  -5  10  10        9.38      -10.01     65.94 o
  -4  10  10       48.23       94.09     51.82 o
  -3  10  10        7.04        3.37     47.26 o
  -2  10  10      120.59       82.10     43.50 o
  -1  10  10        9.91       33.26     41.76 o
   0  10  10        8.07       11.62     30.95 o
   1  10  10      663.76      666.72     27.57 o
   2  10  10      516.61      468.81     55.24 o
   3  10  10       57.99       20.40     40.00 o
   4  10  10      295.19      210.02     42.34 o
   5  10  10      164.29      175.82     84.86 o
   6  10  10       33.42       63.24     88.06 o
   7  10  10       11.35       43.33     86.06 o
   8  10  10        8.61       28.32     92.26 o
   9  10  10        4.24       49.53     85.36 o
 -12  11  10       46.28       64.24     54.59 o
 -11  11  10      116.66      150.42     59.34 o
 -10  11  10        0.71       -7.34     60.67 o
  -9  11  10      874.23      830.35     98.47 o
  -8  11  10      106.77      145.60     79.75 o
  -7  11  10      905.58     1039.89     99.67 o
  -6  11  10        1.70        4.50     75.95 o
  -5  11  10      817.55      802.23     93.36 o
  -4  11  10      375.14      344.40     58.94 o
  -3  11  10      259.28      224.80     51.92 o
  -2  11  10      163.05      152.44     49.00 o
  -1  11  10      353.50      349.69     49.22 o
   0  11  10       46.00       27.12     36.02 o
   1  11  10       61.45       32.26     18.91 o
   2  11  10       36.49       43.33     45.17 o
   3  11  10      223.34      243.79     44.43 o
   4  11  10      166.15      254.77     83.86 o
   5  11  10      227.18      222.65     99.97 o
   6  11  10      117.26      115.18     84.96 o
   7  11  10      200.64      198.43     94.26 o
   8  11  10        4.19       18.01    102.07 o
 -12  12  10       72.12       68.92     54.23 o
 -11  12  10       16.28       26.27     56.85 o
 -10  12  10       14.58       15.51     89.26 o
  -9  12  10       28.26       60.04     85.46 o
  -8  12  10       27.17      -11.41     80.55 o
  -7  12  10       98.06       92.36     81.15 o
  -6  12  10      171.70      197.73     79.75 o
  -5  12  10      266.03      257.37     81.85 o
  -4  12  10     1137.66     1185.30     75.24 o
  -3  12  10      405.42      406.04     58.81 o
  -2  12  10      649.62      759.38     60.37 o
  -1  12  10      337.02      327.92     52.29 o
   0  12  10       14.12       22.82     37.89 o
   1  12  10      625.43      682.34     47.17 o
   2  12  10       86.65      127.78     90.36 o
   3  12  10      129.56      117.88     93.56 o
   4  12  10      193.80      322.91    106.07 o
   5  12  10      247.88      178.92     96.26 o
   6  12  10      136.59      163.41    106.27 o
   7  12  10       23.17       52.43    104.97 o
 -11  13  10        3.54       18.82     53.26 o
 -10  13  10       64.62       66.34     90.06 o
  -9  13  10       25.30       33.82     88.06 o
  -8  13  10      190.01      232.45     90.96 o
  -7  13  10      142.02      181.32     77.25 o
  -6  13  10      701.27      711.17     93.76 o
  -5  13  10      321.18      312.38     61.26 o
  -4  13  10      535.19      527.59     66.16 o
  -3  13  10       79.16       75.35     54.42 o
  -2  13  10      786.75      652.06     62.24 o
  -1  13  10        5.50       20.66     46.65 o
   0  13  10        4.58       15.22     40.18 o
   1  13  10       25.58       18.36     35.14 o
   2  13  10      760.77      772.41    107.47 o
   3  13  10        0.16       27.52     89.16 o
   4  13  10      110.57      176.32     90.86 o
   5  13  10        2.01        4.40     95.56 o
   6  13  10      126.95      246.36     90.76 o
 -11  14  10      164.47      229.83     61.61 o
 -10  14  10       77.44       80.45     92.76 o
  -9  14  10       14.84      -24.82     91.06 o
  -8  14  10       74.08       34.72     74.05 o
  -7  14  10        2.74        6.20     81.95 o
  -6  14  10      102.53       88.96     83.46 o
  -5  14  10       90.72       99.64     58.40 o
  -4  14  10      311.37      278.59     60.81 o
  -3  14  10      199.90      231.78     58.68 o
  -2  14  10      340.03      296.50     54.28 o
  -1  14  10      471.60      502.27     57.96 o
   0  14  10      314.93      334.31     50.26 o
   1  14  10      379.78      418.25     51.98 o
   2  14  10       46.37       76.15     99.37 o
   3  14  10      282.55      264.88    102.97 o
   4  14  10        2.96      -21.31     98.57 o
   5  14  10       71.75       78.85     88.86 o
   6  14  10        9.55        1.70    105.47 o
 -10  15  10        2.05      -25.92     97.96 o
  -9  15  10      158.18      209.34     96.16 o
  -8  15  10        6.77      -28.92     72.95 o
  -7  15  10      229.98      255.57     81.65 o
  -6  15  10        5.04       -4.20     72.75 o
  -5  15  10      325.25      466.05     66.15 o
  -4  15  10       34.77       38.15     54.31 o
  -3  15  10        2.35        2.79     55.01 o
  -2  15  10       22.60        0.66     48.64 o
  -1  15  10       25.95       33.77     48.78 o
   0  15  10      164.23      145.05     46.79 o
   1  15  10        4.27       -2.80     92.76 o
   2  15  10       37.63       38.73     87.26 o
   3  15  10      398.50      436.99    100.47 o
   4  15  10        4.25       62.64     86.66 o
   5  15  10      247.05      424.98    123.18 o
  -9  16  10        0.07      -39.23     88.06 o
  -8  16  10       20.23       64.24     79.65 o
  -7  16  10        1.24       38.13     74.25 o
  -6  16  10       11.00       15.11     86.66 o
  -5  16  10      112.92      110.68     60.73 o
  -4  16  10       28.34       67.14     55.14 o
  -3  16  10       41.88       59.60     55.16 o
  -2  16  10      781.52      830.34     71.34 o
  -1  16  10       30.69       10.86     49.94 o
   0  16  10      286.65      349.73    105.27 o
   1  16  10      123.13      234.76    105.37 o
   2  16  10      162.27      165.01     96.76 o
   3  16  10       76.57       72.25    100.77 o
   4  16  10        4.00       10.11     93.06 o
  -8  17  10       26.20        1.90     82.95 o
  -7  17  10        0.51       10.81     82.15 o
  -6  17  10      176.77      191.43     88.46 o
  -5  17  10       60.00       79.96     59.31 o
  -4  17  10      167.88      192.69     72.30 o
  -3  17  10       59.84       47.23     54.37 o
  -2  17  10       96.72       98.32     57.09 o
  -1  17  10        0.02       13.91     96.86 o
   0  17  10       61.00       -1.50     82.25 o
   1  17  10        0.55       -4.20     86.36 o
   2  17  10      118.07      248.56    111.87 o
  -7  18  10       19.00       19.71     86.36 o
  -6  18  10       10.15       14.61     79.75 o
  -5  18  10       42.16       35.02     77.05 o
  -4  18  10       42.57       29.31     57.27 o
  -3  18  10       38.43       48.56     56.40 o
  -2  18  10      209.14      221.25    104.87 o
  -1  18  10       14.94      -12.11     87.86 o
   0  18  10        7.81       20.01     95.36 o
   1  18  10      104.16      103.47     88.66 o
  -6  19  10        1.94      -31.92     82.35 o
  -5  19  10       74.84       74.55     78.65 o
  -4  19  10        0.01       23.15     57.26 o
  -3  19  10       58.67      106.87     95.16 o
  -2  19  10        7.43      -13.61     98.97 o
  -1  19  10       30.38       27.92     91.76 o
  -5  20  10       18.71       26.82     79.35 o
  -4  20  10       17.60       38.23     90.16 o
  -3  20  10       23.30       51.43     84.16 o
 -15   0  11      626.41      738.49    110.27 o
 -13   0  11       79.01       69.45     80.75 o
  -9   0  11      321.65      299.00     87.76 o
  -7   0  11     2009.37     1778.78    118.28 o
  -3   0  11      740.41      656.79     54.68 o
  -1   0  11       12.60       -6.34     43.98 o
   1   0  11     5083.03     5167.34    146.75 o
   3   0  11     1089.28     1122.49     44.20 o
   5   0  11      243.82      251.68     30.81 o
   7   0  11       35.14       38.42     33.65 o
   9   0  11        8.30       21.41     60.64 o
 -16   1  11       15.29       27.32     86.46 o
 -15   1  11       38.83        8.25     55.56 o
 -14   1  11       11.73        4.42     60.42 o
 -13   1  11        0.24        4.13     54.61 o
 -12   1  11       32.65       52.94     82.05 o
 -11   1  11      229.25      229.35     79.75 o
 -10   1  11     1323.73     1204.70    102.77 o
  -9   1  11      455.34      386.04     61.76 o
  -8   1  11       12.45       -3.45     55.91 o
  -7   1  11      126.84      126.49     52.89 o
  -6   1  11      737.89      779.38     67.20 o
  -5   1  11     3490.51     3230.44    126.68 o
  -4   1  11     3755.29     3822.94     91.47 o
  -3   1  11      269.36      209.33     32.39 o
  -2   1  11     1174.89     1212.07     43.95 o
  -1   1  11      194.12      149.06     31.09 o
   0   1  11      231.85      250.88     29.45 o
   1   1  11       16.74       19.74     23.10 o
   2   1  11       22.00       17.47     23.23 o
   3   1  11       92.24       71.22     22.81 o
   4   1  11       57.45       74.14     19.83 o
   5   1  11       14.35        6.18     18.91 o
   6   1  11        2.42        0.84     17.17 o
   7   1  11      260.50      300.03     34.80 o
   8   1  11        7.10       20.34     43.31 o
   9   1  11       25.50       34.82     43.29 o
  10   1  11      117.83      115.68     70.25 o
 -16   2  11        2.69      -27.52     81.05 o
 -15   2  11        1.76        7.54     53.28 o
 -14   2  11       69.99       83.58     52.37 o
 -13   2  11        9.32        1.60     75.55 o
 -12   2  11      946.51     1005.07    112.17 o
 -11   2  11      634.28      658.34     69.54 o
 -10   2  11      237.85      273.08     80.05 o
  -9   2  11      130.43      169.31     75.55 o
  -8   2  11      811.69      789.52     92.26 o
  -7   2  11        1.97       10.40     46.87 o
  -6   2  11       49.15       54.36     30.16 o
  -5   2  11      184.63      195.77     46.00 o
  -4   2  11      417.54      451.49     54.53 o
  -3   2  11     1745.11     1869.57     58.69 o
  -2   2  11     2448.24     2411.83     55.28 o
  -1   2  11        0.04        4.40     27.19 o
   0   2  11     4008.07     4050.57     64.28 o
   1   2  11       67.87       84.09     28.45 o
   2   2  11     3876.82     3961.58     57.31 o
   3   2  11      356.01      374.85     27.53 o
   4   2  11       22.67       21.09     20.07 o
   5   2  11     2040.36     1948.51     65.64 o
   6   2  11      261.93      246.44     26.90 o
   7   2  11       34.91       27.98     32.32 o
   8   2  11        0.22      -18.80     41.10 o
   9   2  11        0.41       -8.81     67.74 o
  10   2  11       48.42       71.45     67.54 o
 -16   3  11        1.10       11.11     84.26 o
 -15   3  11        3.36        8.06     58.67 o
 -14   3  11       15.82       17.81     90.16 o
 -13   3  11      324.95      364.14     87.36 o
 -12   3  11      222.36      225.76     59.53 o
 -11   3  11        0.11       13.45     55.42 o
 -10   3  11      509.40      453.36     58.67 o
  -9   3  11      106.38       81.28     54.58 o
  -8   3  11      144.04       93.76     73.65 o
  -7   3  11        5.63       -3.70     71.55 o
  -6   3  11     3686.27     3502.73     68.74 o
  -5   3  11     1527.21     1552.42     51.78 o
  -4   3  11     1147.72     1175.03     53.63 o
  -3   3  11     4054.36     4104.49     96.74 o
  -2   3  11      149.92      130.67     28.96 o
  -1   3  11      365.32      382.74     34.89 o
   0   3  11     1134.06     1097.06     41.27 o
   1   3  11       46.43       50.53     29.02 o
   2   3  11      120.90      121.70     25.17 o
   3   3  11       91.38      119.65     21.38 o
   4   3  11     1117.79     1049.14     27.93 o
   5   3  11        7.31       17.52      9.77 o
   6   3  11      647.28      556.08     51.67 o
   7   3  11      160.27      203.63     76.15 o
   8   3  11      450.46      478.05     50.20 o
   9   3  11      160.11      176.72     75.65 o
  10   3  11       34.32       73.45     75.35 o
  11   3  11       23.73       48.93     73.55 o
 -16   4  11        7.70      -11.11     81.95 o
 -15   4  11      149.37      200.97     63.98 o
 -14   4  11       83.45       47.03     79.05 o
 -13   4  11       22.52       25.82     56.43 o
 -12   4  11       62.44       70.73     54.21 o
 -11   4  11      742.80      696.23     66.59 o
 -10   4  11       14.86       26.13     57.61 o
  -9   4  11     1748.79     1791.26     82.43 o
  -8   4  11       28.35       15.98     48.16 o
  -7   4  11      155.75      164.61     73.25 o
  -6   4  11       37.55       32.52     41.08 o
  -5   4  11       26.98       50.81     38.85 o
  -4   4  11       61.64       59.12     40.78 o
  -3   4  11     1952.10     1940.41     59.40 o
  -2   4  11      245.30      221.56     32.15 o
  -1   4  11     2354.31     2486.01     49.56 o
   0   4  11      111.57      126.12     27.25 o
   1   4  11     2046.90     2044.73     48.83 o
   2   4  11       72.31       86.83     23.84 o
   3   4  11     1777.70     1779.67     51.20 o
   4   4  11      317.18      264.75     47.72 o
   5   4  11      989.59     1006.33     62.39 o
   6   4  11      165.12      173.89     31.68 o
   7   4  11       56.01       70.85     71.75 o
   8   4  11       21.10       21.11     72.45 o
   9   4  11       15.16       30.92     75.55 o
  10   4  11       69.43      112.27     80.55 o
  11   4  11      114.76      102.47     74.35 o
 -15   5  11      155.29      135.69     81.75 o
 -14   5  11        6.24       33.42     87.96 o
 -13   5  11      248.81      246.57     60.49 o
 -12   5  11        0.05      -12.45     53.77 o
 -11   5  11       82.77       92.72     49.77 o
 -10   5  11        2.59       -7.78     49.42 o
  -9   5  11      166.59      194.28     55.37 o
  -8   5  11       30.99       36.70     48.56 o
  -7   5  11     3534.64     3778.61    103.63 o
  -6   5  11      372.36      366.36     61.05 o
  -5   5  11     5009.51     5030.12     91.16 o
  -4   5  11      599.73      661.47     57.76 o
  -3   5  11     2334.89     2535.28     67.81 o
  -2   5  11      225.65      195.21     35.91 o
  -1   5  11      393.17      365.49     33.99 o
   0   5  11       70.78       76.37     29.92 o
   1   5  11       51.81       57.04     22.76 o
   2   5  11       93.51       90.31     14.89 o
   3   5  11      836.69      864.12     64.34 o
   4   5  11      969.99      951.89     62.12 o
   5   5  11      214.11      271.78     75.85 o
   6   5  11      616.90      682.75     97.66 o
   7   5  11      693.67      758.50     97.56 o
   8   5  11      503.41      563.87    100.27 o
   9   5  11       57.55       18.51     75.65 o
  10   5  11       56.71       40.53     77.45 o
  11   5  11        8.92       -2.10     76.35 o
 -14   6  11      260.31      306.30     60.49 o
 -13   6  11       13.81        5.43     53.66 o
 -12   6  11     1501.70     1526.19     85.12 o
 -11   6  11      264.78      251.63     60.64 o
 -10   6  11      419.36      456.46     65.78 o
  -9   6  11        7.23       17.33     53.07 o
  -8   6  11     1084.72     1136.70     71.36 o
  -7   6  11      147.59      152.44     58.42 o
  -6   6  11       70.61       74.55     69.15 o
  -5   6  11       28.27       32.02     68.55 o
  -4   6  11     1121.58     1259.55     53.86 o
  -3   6  11      430.65      443.75     36.71 o
  -2   6  11     2902.22     3001.40     58.90 o
  -1   6  11        6.99       -8.60     24.39 o
   0   6  11     2405.13     2428.18     43.59 o
   1   6  11       97.35      111.46     20.31 o
   2   6  11     3759.52     3632.85     89.43 o
   3   6  11        9.36       24.32     83.56 o
   4   6  11      416.65      446.40     84.36 o
   5   6  11       72.21       78.25     70.15 o
   6   6  11       19.40       26.72     85.56 o
   7   6  11       63.35       64.24     86.76 o
   8   6  11       37.28       49.93     83.76 o
   9   6  11       19.12       -0.50     87.66 o
  10   6  11       86.79       94.86     86.66 o
  11   6  11        3.06       -3.60     88.66 o
 -14   7  11       73.47       86.44     54.07 o
 -13   7  11      108.41      147.42     55.75 o
 -12   7  11        1.96      -20.68     55.44 o
 -11   7  11      153.63      128.12     61.37 o
 -10   7  11      789.98      768.82     71.78 o
  -9   7  11      151.78      170.07     57.00 o
  -8   7  11       75.47      128.50     53.62 o
  -7   7  11      204.55      154.10     63.64 o
  -6   7  11      709.21      802.13     84.46 o
  -5   7  11     3352.12     3189.71    127.68 o
  -4   7  11     1081.33     1198.99     88.86 o
  -3   7  11       79.90       53.31     37.77 o
  -2   7  11      255.64      305.01     39.85 o
  -1   7  11      250.85      242.49     29.04 o
   0   7  11       17.77       10.82     24.30 o
   1   7  11      563.51      587.90     26.91 o
   2   7  11      298.00      259.15     49.74 o
   3   7  11      351.84      384.35     95.16 o
   4   7  11      854.53      932.32    110.67 o
   5   7  11      600.13      595.59    102.47 o
   6   7  11      115.43      200.73     79.75 o
   7   7  11      122.86       72.55     78.55 o
   8   7  11      122.43      145.30     92.26 o
   9   7  11        9.11      -11.81     80.15 o
  10   7  11       10.54      -20.51     83.16 o
 -14   8  11        4.38      -28.02     96.46 o
 -13   8  11      547.95      586.70     71.46 o
 -12   8  11      268.19      273.17     58.30 o
 -11   8  11      819.43      878.44     77.94 o
 -10   8  11       35.01       38.16     59.14 o
  -9   8  11      535.85      552.88     61.33 o
  -8   8  11     1021.46      929.52     91.16 o
  -7   8  11       64.26      112.77     72.15 o
  -6   8  11      287.01      269.98     73.25 o
  -5   8  11      893.76      865.17     89.56 o
  -4   8  11     1286.07     1306.91     71.01 o
  -3   8  11      385.55      414.38     53.39 o
  -2   8  11      389.69      322.29     40.31 o
  -1   8  11     1568.72     1575.25     49.08 o
   0   8  11       18.27       20.37     24.55 o
   1   8  11     2503.91     2602.64     99.43 o
   2   8  11        0.59       -2.73     42.25 o
   3   8  11     1502.03     1450.01     84.51 o
   4   8  11      243.37      179.72     77.65 o
   5   8  11      170.31      169.11     86.66 o
   6   8  11      118.76      145.80     83.96 o
   7   8  11       48.55       43.93     87.26 o
   8   8  11       28.45       70.05     85.46 o
   9   8  11       30.86       74.45     90.56 o
 -13   9  11       16.43       44.16     58.47 o
 -12   9  11        4.34       -8.64     53.46 o
 -11   9  11        1.96       33.72     59.05 o
 -10   9  11        8.07       15.35     59.90 o
  -9   9  11      380.92      459.74     66.84 o
  -8   9  11      251.89      187.72     74.85 o
  -7   9  11      479.77      613.21     92.96 o
  -6   9  11       19.23       31.12     72.55 o
  -5   9  11     1986.01     1952.59    114.48 o
  -4   9  11      103.32       89.54     51.26 o
  -3   9  11        3.61        3.34     43.81 o
  -2   9  11      120.73      101.25     44.05 o
  -1   9  11      428.18      418.83     47.30 o
   0   9  11        9.01        1.11     23.88 o
   1   9  11      305.23      341.52     23.75 o
   2   9  11     1074.47      971.50     74.10 o
   3   9  11       50.80       37.05     41.18 o
   4   9  11      311.82      302.40     95.26 o
   5   9  11      448.79      504.73     92.86 o
   6   9  11       32.90       -1.90     92.36 o
   7   9  11      333.99      450.10    107.37 o
   8   9  11       12.61       56.54     80.55 o
   9   9  11       61.85       55.14     95.36 o
 -13  10  11       17.86        2.68     56.45 o
 -12  10  11      211.53      164.75     59.86 o
 -11  10  11       76.42       38.61     58.17 o
 -10  10  11      691.52      687.03     73.72 o
  -9  10  11       27.96       37.62     68.25 o
  -8  10  11      517.58      528.05     96.06 o
  -7  10  11      256.56      268.58     84.06 o
  -6  10  11      908.29      813.64     95.96 o
  -5  10  11       36.47       -9.81     71.35 o
  -4  10  11     1169.28     1086.56     69.59 o
  -3  10  11       25.30       14.52     45.54 o
  -2  10  11      123.75      139.18     46.42 o
  -1  10  11       43.19       36.33     39.86 o
   0  10  11      323.48      381.69     32.08 o
   1  10  11        1.57        1.80     18.56 o
   2  10  11       17.15       22.29     43.44 o
   3  10  11      127.47      117.78     43.62 o
   4  10  11       50.55      115.78     94.56 o
   5  10  11       80.45       69.65     74.85 o
   6  10  11       10.28      -14.91     90.76 o
   7  10  11        1.18       -0.10     90.26 o
   8  10  11       88.59      126.38     93.26 o
 -12  11  11        2.42       12.57     59.14 o
 -11  11  11       54.51       93.78     59.09 o
 -10  11  11      258.44      290.17     59.63 o
  -9  11  11      530.19      525.35    102.17 o
  -8  11  11      189.64      205.44     81.05 o
  -7  11  11      173.87      192.03     80.55 o
  -6  11  11      242.39      201.73     78.05 o
  -5  11  11        5.32       -8.11     71.05 o
  -4  11  11     1795.16     1821.79     82.82 o
  -3  11  11      288.01      252.10     54.11 o
  -2  11  11      257.48      274.86     51.35 o
  -1  11  11      124.21      133.14     43.95 o
   0  11  11      149.34      154.09     28.07 o
   1  11  11      121.99      105.92     20.40 o
   2  11  11        1.33       10.90     42.07 o
   3  11  11        0.71       55.34     90.16 o
   4  11  11       32.65       36.22     89.36 o
   5  11  11       70.69       89.36     86.96 o
   6  11  11      113.34      197.13     90.16 o
   7  11  11       42.65       81.25     83.86 o
 -12  12  11       18.02        1.31     60.44 o
 -11  12  11       69.68       95.32     61.12 o
 -10  12  11        8.53       11.01     77.55 o
  -9  12  11       52.26      -12.21     81.45 o
  -8  12  11       21.60       20.71     79.25 o
  -7  12  11        3.25      -14.21     68.25 o
  -6  12  11        7.26       33.72     75.25 o
  -5  12  11        0.04        8.91     68.45 o
  -4  12  11      131.02      127.36     55.58 o
  -3  12  11        4.39       -4.50     49.70 o
  -2  12  11      148.17      138.51     49.88 o
  -1  12  11       64.40       76.76     45.28 o
   0  12  11      725.34      734.46     51.78 o
   1  12  11       59.60       92.88     33.09 o
   2  12  11       91.55       95.06     82.75 o
   3  12  11      137.59      190.03     91.16 o
   4  12  11       43.12       60.84     80.25 o
   5  12  11       29.30       46.03     98.97 o
   6  12  11      125.04      143.09     99.47 o
   7  12  11       42.62       31.92    103.77 o
 -12  13  11        2.20       26.02     81.55 o
 -11  13  11       52.82       65.79     62.86 o
 -10  13  11       52.36       -5.20     83.26 o
  -9  13  11      323.31      247.16     79.75 o
  -8  13  11       92.00       90.46     80.05 o
  -7  13  11      114.43      209.74     84.56 o
  -6  13  11      194.70      272.18     88.16 o
  -5  13  11      295.15      289.69     79.65 o
  -4  13  11      183.38      146.49     62.29 o
  -3  13  11      106.99       92.75     54.01 o
  -2  13  11       55.51       90.38     51.56 o
  -1  13  11      330.23      271.31     50.98 o
   0  13  11      159.41      143.07     41.30 o
   1  13  11      132.77      112.57     77.25 o
   2  13  11       11.87       18.11     97.26 o
   3  13  11       66.24      147.20     89.56 o
   4  13  11       14.56       26.82     97.86 o
   5  13  11        1.77       -2.40     94.36 o
   6  13  11        2.70       49.33    102.47 o
 -11  14  11       10.17       10.11     80.55 o
 -10  14  11        0.99      -17.81     86.16 o
  -9  14  11       23.50        7.20     82.85 o
  -8  14  11       35.94       68.05     87.06 o
  -7  14  11       99.38       76.65     78.85 o
  -6  14  11       25.16      -16.41     80.35 o
  -5  14  11      233.50      222.08     58.32 o
  -4  14  11       97.50      108.22     53.37 o
  -3  14  11        1.88       -1.28     52.55 o
  -2  14  11      124.55      115.05     50.82 o
  -1  14  11      284.09      255.23     52.95 o
   0  14  11      181.81      217.65     46.40 o
   1  14  11      324.93      350.23    103.77 o
   2  14  11      111.95      145.90     96.36 o
   3  14  11      179.56      184.02    106.07 o
   4  14  11       29.63       -4.40     94.46 o
   5  14  11      218.58      247.16    109.97 o
 -10  15  11        2.57        8.81     84.86 o
  -9  15  11       32.37       32.72     88.66 o
  -8  15  11       36.17       15.21     80.95 o
  -7  15  11       14.91       27.42     85.06 o
  -6  15  11      138.59      199.23     80.15 o
  -5  15  11       20.62       60.13     58.46 o
  -4  15  11      222.76      302.38     59.13 o
  -3  15  11      128.71      116.95     54.87 o
  -2  15  11      278.11      260.90     56.14 o
  -1  15  11        3.34       13.99     44.05 o
   0  15  11       79.19      140.69    102.17 o
   1  15  11        0.57      -39.13     95.56 o
   2  15  11        4.52      -12.41     97.66 o
   3  15  11       26.86       29.52     86.66 o
   4  15  11      143.39      172.91    110.77 o
  -9  16  11        0.92       50.53     85.86 o
  -8  16  11      218.86      220.55     84.46 o
  -7  16  11       13.45       -4.50     76.35 o
  -6  16  11        1.63       45.83     82.55 o
  -5  16  11        0.59       20.67     56.06 o
  -4  16  11      166.46      138.85     54.87 o
  -3  16  11        1.18       -4.10     55.10 o
  -2  16  11       55.99       29.08     51.02 o
  -1  16  11      154.39      210.14    100.67 o
   0  16  11      104.05      168.21     89.86 o
   1  16  11       68.94       50.43    100.97 o
   2  16  11       48.13       36.02     91.96 o
   3  16  11      181.11      282.49    107.07 o
  -8  17  11       14.85       35.32     78.45 o
  -7  17  11      174.41      188.42     85.76 o
  -6  17  11        3.35       19.51     81.55 o
  -5  17  11      232.57      238.76     85.66 o
  -4  17  11       13.02      -14.86     57.88 o
  -3  17  11      247.54      271.84     59.55 o
  -2  17  11       76.75       83.86     95.66 o
  -1  17  11      142.93      225.65    104.47 o
   0  17  11        0.02      -12.11    101.47 o
   1  17  11       29.85       28.62     87.16 o
  -7  18  11       14.82      -14.61     84.36 o
  -6  18  11       19.59       41.83     73.35 o
  -5  18  11        2.67       -2.50     76.35 o
  -4  18  11       47.82       67.82     56.60 o
  -3  18  11        2.61      -27.52    100.77 o
  -2  18  11      148.20      147.80     97.06 o
  -1  18  11       86.43       93.06    107.17 o
   0  18  11      123.20      101.37    106.87 o
  -6  19  11       92.23       97.66     86.56 o
  -5  19  11        0.27       13.31     81.65 o
  -4  19  11       96.72      166.81     97.16 o
  -3  19  11        1.54      -75.85     93.06 o
  -2  19  11       24.35       41.63    100.57 o
 -14   0  12      195.23      248.06     96.76 o
 -10   0  12      915.16      839.46    103.67 o
  -8   0  12     2261.17     2116.80    118.78 o
  -6   0  12     1048.43      973.24     95.56 o
  -4   0  12     1445.99     1318.41     75.90 o
  -2   0  12      129.82      139.67     47.74 o
   0   0  12      105.36      201.25     44.27 o
   2   0  12        4.38        9.84     32.28 o
   4   0  12       76.09       84.20     29.22 o
   6   0  12      199.62      224.56     41.70 o
   8   0  12       48.66       31.62     62.94 o
 -15   1  12      493.07      444.66     68.98 o
 -14   1  12       21.52        4.13     50.52 o
 -13   1  12      327.02      315.71     84.06 o
 -12   1  12      285.88      348.93     84.56 o
 -11   1  12        0.99      -10.41     79.95 o
 -10   1  12        7.00        7.10     72.65 o
  -9   1  12      105.75       86.37     59.65 o
  -8   1  12       29.19       23.19     55.86 o
  -7   1  12     1010.43     1088.74     78.07 o
  -6   1  12      915.71      897.21     56.87 o
  -5   1  12     3754.23     3452.36     80.15 o
  -4   1  12      887.90      757.04     43.47 o
  -3   1  12      341.57      340.61     35.95 o
  -2   1  12      651.50      583.38     39.18 o
  -1   1  12      858.87      790.16     41.59 o
   0   1  12     1768.87     1659.61     44.29 o
   1   1  12     1254.29     1249.26     36.33 o
   2   1  12       14.94       24.87     22.91 o
   3   1  12      181.52      163.41     23.50 o
   4   1  12       50.75       44.65     19.73 o
   5   1  12        6.74       14.02     18.63 o
   6   1  12       20.42       20.71     26.70 o
   7   1  12      182.87      201.38     47.30 o
   8   1  12      445.10      509.37     55.21 o
   9   1  12       55.78       30.32     66.14 o
 -15   2  12       38.74       50.41     61.04 o
 -14   2  12       22.71      -27.02     90.56 o
 -13   2  12      181.58      213.44     93.96 o
 -12   2  12       93.22      118.99     60.00 o
 -11   2  12     2045.48     2083.91     90.25 o
 -10   2  12       14.20       25.82     81.65 o
  -9   2  12     1896.63     1825.91    124.08 o
  -8   2  12      358.12      347.85     66.07 o
  -7   2  12     4129.38     4344.27    115.40 o
  -6   2  12       69.38        6.51     60.19 o
  -5   2  12      816.98      826.17     44.73 o
  -4   2  12      120.15       87.46     33.85 o
  -3   2  12      176.72      150.11     36.65 o
  -2   2  12       55.49       86.42     32.95 o
  -1   2  12       93.92       92.69     29.86 o
   0   2  12      309.11      324.79     31.32 o
   1   2  12      805.61      899.66     36.87 o
   2   2  12     1189.26     1243.69     40.04 o
   3   2  12      368.44      345.94     29.00 o
   4   2  12       27.31       29.76     18.87 o
   5   2  12     2473.83     2629.76     55.60 o
   6   2  12      104.52       76.91     35.26 o
   7   2  12      682.31      679.55     43.39 o
   8   2  12       16.67       34.39     44.76 o
   9   2  12        7.29       15.31     69.65 o
  10   2  12       35.77       38.83     71.05 o
 -15   3  12       49.38        8.57     58.50 o
 -14   3  12       72.51       27.82     71.55 o
 -13   3  12       37.37       24.63     58.46 o
 -12   3  12        3.79      -15.63     56.71 o
 -11   3  12       79.06       88.55     53.74 o
 -10   3  12       66.45       81.93     59.15 o
  -9   3  12       46.84       94.26     85.56 o
  -8   3  12       32.80        3.40     75.45 o
  -7   3  12        3.25       -8.21     91.36 o
  -6   3  12      422.61      420.28     63.12 o
  -5   3  12     1446.74     1369.16     51.57 o
  -4   3  12      444.67      490.97     43.29 o
  -3   3  12      797.10      772.96     37.64 o
  -2   3  12      254.00      252.64     39.00 o
  -1   3  12     1324.21     1239.57     46.27 o
   0   3  12        3.77       17.81     27.90 o
   1   3  12      235.98      256.41     33.05 o
   2   3  12      218.90      201.24     27.10 o
   3   3  12       23.23       11.85     21.31 o
   4   3  12       69.67       68.02     17.05 o
   5   3  12        0.60        4.09      9.32 o
   6   3  12       12.62        0.61     39.26 o
   7   3  12      156.46      188.49     43.91 o
   8   3  12      368.02      383.15     85.46 o
   9   3  12      171.22      114.78     75.15 o
  10   3  12      102.05      112.47     77.35 o
 -14   4  12       20.76       13.91     90.06 o
 -13   4  12        1.33       -8.73     54.38 o
 -12   4  12      444.02      487.51     67.48 o
 -11   4  12       11.61       25.80     58.01 o
 -10   4  12      695.14      754.99     65.66 o
  -9   4  12       19.19        2.64     53.17 o
  -8   4  12     2009.45     2090.99     95.36 o
  -7   4  12       35.20       57.04     91.36 o
  -6   4  12     1088.37     1171.68    114.68 o
  -5   4  12      141.41      128.99     81.45 o
  -4   4  12      130.49      195.10     43.43 o
  -3   4  12        3.60        9.28     29.39 o
  -2   4  12      642.36      545.59     35.32 o
  -1   4  12      284.88      251.87     30.23 o
   0   4  12     2402.69     2388.46     50.15 o
   1   4  12      494.01      551.77     36.81 o
   2   4  12      152.00      179.20     26.98 o
   3   4  12      523.48      494.31     24.99 o
   4   4  12      890.66      821.36     71.25 o
   5   4  12       41.17       64.74     42.45 o
   6   4  12      540.79      673.05     94.36 o
   7   4  12        0.08       82.65     79.65 o
   8   4  12      193.22      161.01     78.85 o
   9   4  12        6.71      -28.62     82.65 o
  10   4  12       39.91      -30.12     79.25 o
 -14   5  12      708.02      736.56     71.59 o
 -13   5  12       22.92       40.65     54.28 o
 -12   5  12      128.24      145.34     60.47 o
 -11   5  12      102.27       70.99     58.35 o
 -10   5  12      252.12      222.89     61.19 o
  -9   5  12        5.01       12.86     58.60 o
  -8   5  12       30.33       23.00     57.34 o
  -7   5  12      689.75      672.41     63.63 o
  -6   5  12      226.44      232.88     54.45 o
  -3   5  12      606.77      664.64     86.26 o
  -2   5  12      362.21      380.26     43.35 o
  -1   5  12      701.25      740.41     45.59 o
   0   5  12     1152.59     1072.88     43.14 o
   1   5  12        4.77        3.09     32.21 o
   2   5  12     2070.55     1992.75     34.05 o
   3   5  12        5.00       -9.71     79.35 o
   4   5  12        0.32       33.02     73.85 o
   5   5  12       96.22      104.07     80.25 o
   6   5  12       30.82       44.63     82.35 o
   7   5  12       34.53       59.44     83.16 o
   8   5  12       68.57       55.04     75.85 o
   9   5  12      166.46      183.42     90.56 o
  10   5  12        0.70       -9.91     78.35 o
 -14   6  12        0.05       -3.44     57.94 o
 -13   6  12      164.52      208.66     62.40 o
 -12   6  12      402.34      411.09     67.27 o
 -11   6  12      130.21      136.30     58.74 o
 -10   6  12      191.74      248.92     59.34 o
  -9   6  12       87.26      113.52     57.49 o
  -8   6  12      335.82      300.31     63.41 o
  -7   6  12      459.29      486.20     62.33 o
  -6   6  12      492.40      474.51     73.35 o
  -5   6  12        1.93        1.80     60.24 o
  -4   6  12      817.14      861.77     79.55 o
  -3   6  12       17.76       57.32     37.60 o
  -2   6  12      267.28      303.87     32.84 o
  -1   6  12      107.71       84.20     28.50 o
   0   6  12       58.06       45.75     24.78 o
   1   6  12     3255.00     3269.61     59.46 o
   2   6  12       87.65       84.29     13.09 o
   3   6  12      601.83      657.64    103.17 o
   4   6  12        3.60        6.70     75.25 o
   5   6  12      514.49      598.70     99.87 o
   6   6  12        7.37      -23.52     78.65 o
   7   6  12      249.91      268.08     90.96 o
   8   6  12       10.47       23.32     79.75 o
   9   6  12       13.35       -1.40     83.76 o
  10   6  12       13.81       -2.00     88.26 o
 -14   7  12      103.73       89.05     59.22 o
 -13   7  12      706.61      705.31     75.66 o
 -12   7  12       46.00       37.84     61.63 o
 -11   7  12      337.69      271.31     59.89 o
 -10   7  12       12.52        9.61     60.09 o
  -9   7  12       14.77       55.55     54.55 o
  -8   7  12      193.52      145.66     61.28 o
  -7   7  12      357.31      368.84     84.96 o
  -6   7  12       64.68       50.53     72.45 o
  -5   7  12     2391.62     2200.46    110.77 o
  -4   7  12       69.50       65.24     59.74 o
  -3   7  12      527.95      627.73     55.34 o
  -2   7  12      201.84      229.95     44.50 o
  -1   7  12     1619.42     1594.51     45.02 o
   0   7  12      215.76      205.57     27.27 o
   1   7  12      124.30      154.34     22.40 o
   2   7  12       75.35       80.67     10.63 o
   3   7  12       96.43       46.73     86.56 o
   4   7  12       48.41       -5.20     87.36 o
   5   7  12       99.16      141.39     88.46 o
   6   7  12       14.20       46.63     84.86 o
   7   7  12        0.58       10.71     86.36 o
   8   7  12       16.93      -26.82     90.06 o
   9   7  12       40.62       85.76     88.96 o
 -14   8  12       86.44      113.98     76.05 o
 -13   8  12        0.59       -5.49     58.41 o
 -12   8  12      439.38      436.40     68.41 o
 -11   8  12       36.28       32.18     55.87 o
 -10   8  12     1291.28     1182.84     80.65 o
  -9   8  12      142.74      127.26     62.40 o
  -8   8  12      662.00      691.30     70.22 o
  -7   8  12      123.25      112.17     73.05 o
  -6   8  12      132.09      125.58     74.95 o
  -5   8  12       60.60      100.97     66.34 o
  -4   8  12       62.45       22.21     61.74 o
  -3   8  12      252.15      232.57     50.78 o
  -2   8  12      292.47      273.31     45.82 o
  -1   8  12        8.40       12.96     29.82 o
   0   8  12      553.56      593.33     31.89 o
   1   8  12      319.11      316.94     24.03 o
   2   8  12     1116.64     1052.97    110.17 o
   3   8  12      113.29      124.88     77.05 o
   4   8  12      762.44      768.41    103.87 o
   5   8  12       18.06       23.42     79.05 o
   6   8  12      307.22      320.21     94.06 o
   7   8  12        0.27      -14.61     83.26 o
   8   8  12       16.53       39.13     92.56 o
   9   8  12        0.07       51.43     82.25 o
 -13   9  12      127.19      141.85     55.61 o
 -12   9  12       15.16      -10.05     61.85 o
 -11   9  12      235.73      307.25     63.47 o
 -10   9  12       38.77       26.85     55.62 o
  -9   9  12       53.46       54.88     53.44 o
  -8   9  12       88.90       74.45     81.35 o
  -7   9  12       31.57       61.44     65.34 o
  -6   9  12      361.39      420.58     83.76 o
  -5   9  12      338.47      354.83     75.25 o
  -4   9  12      745.48      772.07     61.11 o
  -3   9  12      137.48      148.11     49.07 o
  -2   9  12      192.89      251.91     49.05 o
  -1   9  12      435.18      475.30     37.09 o
   0   9  12      779.99      798.91     37.57 o
   1   9  12      280.39      285.10     22.81 o
   2   9  12       27.56       43.57     41.18 o
   3   9  12       30.98       10.52     42.40 o
   4   9  12        0.49       37.62     95.06 o
   5   9  12        0.92       22.01     81.95 o
   6   9  12       23.35       18.71     98.27 o
   7   9  12       80.66       86.56     94.36 o
   8   9  12       58.21       69.75     86.26 o
 -13  10  12      165.29      182.02     83.76 o
 -12  10  12       38.18       -3.70     61.52 o
 -11  10  12      422.82      540.75     73.90 o
 -10  10  12      181.68      224.17     63.32 o
  -9  10  12      255.41      331.92     93.16 o
  -8  10  12        3.95       -5.80     73.85 o
  -7  10  12     1617.00     1518.71    111.27 o
  -6  10  12       10.10        5.70     73.55 o
  -5  10  12      399.89      339.22     79.05 o
  -4  10  12        0.33       10.92     47.59 o
  -3  10  12      173.83      216.59     53.82 o
  -2  10  12      677.00      578.26     54.61 o
  -1  10  12       18.47       39.37     29.17 o
   0  10  12      226.13      200.16     29.36 o
   1  10  12      483.81      522.90     28.57 o
   2  10  12       26.90        4.70     45.33 o
   3  10  12       92.92      148.60     94.26 o
   4  10  12        8.45        8.31     94.06 o
   5  10  12      245.93      328.02    101.57 o
   6  10  12        1.11      -54.64     99.67 o
   7  10  12       97.42       42.23    101.17 o
 -13  11  12      100.21      112.27     80.85 o
 -12  11  12       26.67        6.45     59.51 o
 -11  11  12       37.95       78.45     63.12 o
 -10  11  12       22.29       27.60     60.89 o
  -9  11  12       50.25       11.51     69.65 o
  -8  11  12        5.64       35.52     74.25 o
  -7  11  12      384.45      325.12     79.05 o
  -6  11  12       85.99      101.47     79.55 o
  -5  11  12     1578.86     1717.04    113.17 o
  -4  11  12      482.94      495.44     60.38 o
  -3  11  12      388.42      436.10     58.03 o
  -2  11  12      927.84      960.22     64.81 o
  -1  11  12      154.17      183.22     46.14 o
   0  11  12       82.80       98.39     38.60 o
   1  11  12        3.21        2.77     25.36 o
   2  11  12       66.37       65.14     93.86 o
   3  11  12        5.67        7.40     85.26 o
   4  11  12       28.03       40.13     96.26 o
   5  11  12       84.79      131.49     93.06 o
   6  11  12       65.34       54.04    102.17 o
   7  11  12        4.02       34.32     94.06 o
 -12  12  12       16.51        2.70     81.15 o
 -11  12  12       41.69       82.26     64.55 o
 -10  12  12      228.55      222.88     63.46 o
  -9  12  12       37.12       16.71     86.56 o
  -8  12  12      251.64      340.03     93.06 o
  -7  12  12       16.99       -2.60     78.45 o
  -6  12  12       68.50      114.18     80.45 o
  -5  12  12        5.11      -10.31     72.85 o
  -4  12  12      103.17       80.44     57.33 o
  -3  12  12       90.14       99.37     49.12 o
  -2  12  12      313.82      263.62     50.57 o
  -1  12  12        1.34       17.19     41.97 o
   0  12  12      111.30      163.91     39.63 o
   1  12  12      535.02      590.19     94.96 o
   2  12  12        1.95       34.72     97.66 o
   3  12  12      155.47       94.86     96.96 o
   4  12  12        7.53       31.62    102.87 o
   5  12  12       22.68       37.52     83.16 o
   6  12  12        2.86        0.60     89.56 o
 -12  13  12       14.70       68.45     83.56 o
 -11  13  12        0.34       -3.11     62.55 o
 -10  13  12      112.07      115.78     74.25 o
  -9  13  12        3.78        0.10     81.45 o
  -8  13  12       60.55       49.53     69.55 o
  -7  13  12      147.24      171.61     88.26 o
  -6  13  12      164.50      190.83     85.66 o
  -5  13  12       83.27       96.26     70.25 o
  -4  13  12      517.41      523.38     62.20 o
  -3  13  12      529.61      482.06     60.44 o
  -2  13  12       82.87       93.70     49.60 o
  -1  13  12       69.07       49.21     42.55 o
   0  13  12       32.73       29.00     38.37 o
   1  13  12       14.08       49.63     82.15 o
   2  13  12        0.95       11.11     97.56 o
   3  13  12        0.17      -28.52    100.87 o
   4  13  12        3.04       42.23     96.76 o
   5  13  12       40.89       25.02    103.17 o
 -12  14  12        1.72       -4.60     81.65 o
 -11  14  12      351.56      400.06     98.77 o
 -10  14  12       80.28       40.23     75.25 o
  -9  14  12       29.14       36.02     72.85 o
  -8  14  12       44.40       91.96     87.66 o
  -7  14  12       43.52       71.55     72.75 o
  -6  14  12       19.33       27.22     73.05 o
  -5  14  12       19.99       40.43     70.45 o
  -4  14  12        7.15       16.73     52.05 o
  -3  14  12       35.10       48.85     51.41 o
  -2  14  12       87.65       73.98     47.37 o
  -1  14  12       42.93       58.86     42.95 o
   0  14  12        1.00       -9.81     85.86 o
   1  14  12      246.55      280.69    107.07 o
   2  14  12        7.87       51.63     82.25 o
   3  14  12      220.10      274.98     98.57 o
   4  14  12      146.32      192.73     94.86 o
 -11  15  12       10.17        5.00     85.36 o
  -9  15  12       55.30       27.22     78.65 o
  -8  15  12      184.88      160.51     91.16 o
  -7  15  12       60.58       38.43     87.36 o
  -6  15  12      211.67      196.93     82.65 o
  -5  15  12      123.53       97.36     77.65 o
  -4  15  12      133.03       91.03     55.80 o
  -3  15  12      100.22      128.17     52.50 o
  -2  15  12       29.29       16.42     49.42 o
  -1  15  12      173.16      229.85    110.47 o
   0  15  12       29.76       -3.70    103.67 o
   1  15  12       58.19       16.71     98.06 o
   2  15  12        0.71      -20.91    102.57 o
   3  15  12       44.10       -2.80    104.97 o
  -9  16  12        2.36      -45.83     89.16 o
  -8  16  12       94.67       88.66     78.65 o
  -7  16  12       27.61       13.11     76.45 o
  -6  16  12        2.18       30.32     80.35 o
  -5  16  12       18.21       33.32     72.15 o
  -4  16  12        8.78       46.38     53.02 o
  -3  16  12       18.56       -0.71     51.80 o
  -2  16  12       87.69      133.99     93.06 o
  -1  16  12       56.10       59.44     96.16 o
   0  16  12       84.99       94.96     98.17 o
   1  16  12       32.13        2.40     93.56 o
   2  16  12       39.33      103.67     92.66 o
  -8  17  12       52.40       -0.20     77.05 o
  -7  17  12       79.30      125.18     86.26 o
  -6  17  12       19.55       57.74     76.15 o
  -5  17  12        0.02       16.31     69.55 o
  -4  17  12       63.55      116.50     56.52 o
  -3  17  12       39.53       55.94     93.06 o
  -2  17  12       82.77      166.51    109.07 o
  -1  17  12        2.32       19.91    100.37 o
   0  17  12       17.22       19.71    105.47 o
  -7  18  12       45.49      131.29     90.36 o
  -6  18  12       86.51       65.94     73.25 o
  -5  18  12        7.06       22.51     77.55 o
  -4  18  12      107.29      166.41    104.57 o
  -3  18  12        8.33        6.30     99.67 o
  -2  18  12       20.74       28.12     89.76 o
  -6  19  12        0.00      -47.63     83.46 o
 -15   0  13       39.82       55.74     87.86 o
  -9   0  13     1173.97     1086.02    114.58 o
  -7   0  13     2575.40     2582.81    138.89 o
  -5   0  13     2331.51     2251.89    128.79 o
  -3   0  13     1579.23     1492.33     73.84 o
  -1   0  13      611.14      569.54     56.85 o
   1   0  13       42.94       29.47     35.87 o
   3   0  13      816.49      757.75     68.08 o
   5   0  13     2548.09     2676.58    143.39 o
   7   0  13      388.94      385.05     78.75 o
 -15   1  13       10.06       -2.74     59.23 o
 -14   1  13      203.29      215.72     87.16 o
 -13   1  13      245.24      308.50     98.87 o
 -11   1  13      562.89      679.25    102.17 o
 -10   1  13      109.59       87.56     81.75 o
  -9   1  13       73.24       77.02     62.27 o
  -8   1  13       37.43       16.43     64.95 o
  -7   1  13      394.84      510.62     70.04 o
  -6   1  13      207.95      189.16     60.48 o
  -5   1  13      118.61       83.31     41.92 o
  -4   1  13      424.09      384.34     37.75 o
  -3   1  13      678.34      688.41     44.62 o
  -2   1  13       51.45       75.99     34.59 o
  -1   1  13      349.00      352.61     36.64 o
   0   1  13     1536.10     1483.02     44.88 o
   1   1  13      985.25     1137.13     45.41 o
   2   1  13     4304.23     4274.96     71.89 o
   3   1  13       57.91       71.18     22.27 o
   4   1  13     1962.01     1911.76     46.49 o
   5   1  13       72.03       82.61     31.06 o
   6   1  13        5.54        8.39     27.69 o
   7   1  13       31.31       24.16     44.51 o
   8   1  13      103.40       99.57     68.55 o
 -15   2  13       49.46       31.98     56.94 o
 -14   2  13       41.34       25.62     74.25 o
 -13   2  13      175.67      214.24     91.36 o
 -12   2  13       21.87       13.94     61.61 o
 -11   2  13      225.94      234.06     93.76 o
 -10   2  13      386.82      498.43     98.67 o
  -9   2  13       78.36       38.43     81.75 o
  -8   2  13     1187.23     1345.65     83.18 o
  -7   2  13      180.92      210.47     59.14 o
  -6   2  13     2953.16     2993.11    101.00 o
  -5   2  13       64.13       83.63     40.73 o
  -4   2  13     2874.29     2707.77     89.91 o
  -3   2  13      279.05      362.93     40.17 o
  -2   2  13      463.67      462.20     38.30 o
  -1   2  13      132.08      173.15     35.23 o
   0   2  13      707.41      617.98     36.66 o
   1   2  13      263.50      280.71     31.52 o
   2   2  13      911.60      944.20     35.50 o
   3   2  13       53.31       21.30     21.14 o
   4   2  13        4.39        4.56     19.32 o
   5   2  13        0.54       13.98     29.38 o
   6   2  13      413.01      513.69     43.24 o
   7   2  13        0.97       11.15     42.30 o
   8   2  13      211.40      336.62     84.36 o
   9   2  13       43.46       21.01     70.95 o
 -14   3  13       55.20       74.55     90.46 o
 -13   3  13       42.97       34.68     52.81 o
 -12   3  13       61.51       81.05     58.98 o
 -11   3  13      714.48      603.84     66.25 o
 -10   3  13       87.27       88.39     59.19 o
  -9   3  13      232.26      221.45     95.26 o
  -8   3  13      686.71      645.73    100.37 o
  -7   3  13       34.79       61.34     74.15 o
  -6   3  13       40.34       20.40     53.82 o
  -5   3  13     1458.11     1517.26     82.76 o
  -4   3  13       72.52       57.78     38.61 o
  -3   3  13      505.41      511.77     50.03 o
  -2   3  13     1014.36     1067.68     55.07 o
  -1   3  13     1324.16     1224.73     48.93 o
   0   3  13     1282.47     1300.02     53.81 o
   1   3  13      829.80      775.66     40.66 o
   2   3  13      116.08       54.63     26.23 o
   3   3  13      530.78      518.43     29.24 o
   4   3  13       25.49       18.18     33.45 o
   5   3  13        5.65       30.28     42.11 o
   6   3  13       26.30       21.03     35.26 o
   7   3  13        1.26        1.00     76.65 o
   8   3  13       15.49        3.20     74.15 o
   9   3  13       66.36       14.41     73.35 o
 -14   4  13        0.30      -15.81     82.45 o
 -13   4  13        7.39        5.20     60.26 o
 -12   4  13       23.17        3.14     59.03 o
 -11   4  13      231.02      214.85     55.62 o
 -10   4  13       45.71       54.52     55.58 o
  -9   4  13       21.31       17.08     58.82 o
  -8   4  13      382.36      366.64     98.27 o
  -7   4  13     1041.24     1124.74    116.48 o
  -6   4  13       10.33       -3.60     91.06 o
  -5   4  13      506.52      645.93    105.37 o
  -4   4  13       71.81       76.42     54.37 o
  -3   4  13      938.31      995.50     66.69 o
  -2   4  13     1655.62     1753.22     61.94 o
  -1   4  13       40.13       28.92     38.05 o
   0   4  13      608.23      642.50     39.96 o
   1   4  13       22.37        9.87     30.36 o
   2   4  13       77.75       63.43     25.80 o
   3   4  13      299.58      276.19     23.08 o
   4   4  13      208.90      214.04     84.76 o
   5   4  13      399.18      554.07     94.16 o
   6   4  13       27.71       45.63     74.45 o
   7   4  13      237.26      265.48     83.56 o
   8   4  13       11.06       54.24     76.55 o
   9   4  13      266.32      277.98     88.36 o
 -14   5  13        0.74       11.16     59.49 o
 -13   5  13      444.05      493.67     73.49 o
 -12   5  13       26.78       42.12     57.98 o
 -11   5  13      252.31      258.94     62.21 o
 -10   5  13       16.94       -8.77     55.33 o
  -9   5  13       64.29       73.36     53.39 o
  -8   5  13      397.87      417.66     65.39 o
  -7   5  13       97.13      115.95     54.24 o
  -6   5  13      296.79      242.56     83.66 o
  -5   5  13      809.66      821.34     98.17 o
  -3   5  13       42.87       54.64     59.84 o
  -2   5  13      748.03      686.96     45.58 o
  -1   5  13      740.41      698.95     46.80 o
   0   5  13      902.79      858.59     57.95 o
   1   5  13     1472.31     1418.82    110.17 o
   2   5  13      545.58      518.67     23.86 o
   3   5  13       43.69       11.61     83.96 o
   4   5  13      282.76      264.88     85.96 o
   5   5  13        3.56       -8.51     79.75 o
   6   5  13        3.09       -2.20     75.95 o
   7   5  13        7.07       31.22     76.35 o
   8   5  13        1.63       -6.10     82.25 o
   9   5  13       23.62       -1.80     77.05 o
 -14   6  13       24.66       54.42     61.03 o
 -13   6  13       48.48       55.63     59.08 o
 -12   6  13       35.29       40.60     60.51 o
 -11   6  13      225.83      188.97     62.55 o
 -10   6  13       31.62       42.10     59.12 o
  -9   6  13       83.02       52.63     50.39 o
  -8   6  13      183.69      136.76     59.31 o
  -7   6  13      856.71      975.60     67.91 o
  -6   6  13      174.17      235.55     57.84 o
  -5   6  13      324.44      287.59     74.15 o
  -4   6  13      811.44      933.52     81.65 o
  -3   6  13      592.40      624.42     56.96 o
  -2   6  13        7.87       11.28     33.23 o
  -1   6  13       77.58       94.41     29.23 o
   0   6  13        7.66       11.71     24.99 o
   1   6  13        3.71        7.29     23.10 o
   2   6  13      191.60      180.32     15.07 o
   3   6  13      394.08      446.10     94.56 o
   4   6  13      382.11      524.15     94.26 o
   5   6  13      147.04      125.68     90.16 o
   6   6  13      445.35      560.87     97.76 o
   7   6  13       18.44       44.63     77.65 o
   8   6  13      197.61      199.33     95.86 o
   9   6  13       24.68        8.11     77.75 o
 -14   7  13       53.43       80.05     80.55 o
 -13   7  13      164.90      192.27     61.21 o
 -12   7  13      112.14      141.34     64.06 o
 -11   7  13       92.85       91.10     61.00 o
 -10   7  13      101.05      126.89     53.47 o
  -9   7  13        9.41       52.58     58.00 o
  -8   7  13      398.14      443.20     66.44 o
  -7   7  13       12.74       27.45     52.28 o
  -6   7  13      121.73      109.27     75.45 o
  -5   7  13       11.14       16.71     62.34 o
  -4   7  13      275.88      232.55     67.24 o
  -3   7  13       13.63       35.22     43.39 o
  -2   7  13        3.12       26.36     33.21 o
  -1   7  13      202.23      208.45     33.73 o
   0   7  13      923.19      848.41     47.13 o
   1   7  13      367.30      389.30     25.60 o
   2   7  13      196.76      153.74     16.83 o
   3   7  13      498.82      556.97    103.07 o
   4   7  13       67.72       71.85     87.26 o
   5   7  13       23.39       23.72     89.16 o
   6   7  13       85.70      115.38     90.16 o
   7   7  13        8.05       41.03     92.56 o
   8   7  13       20.10       11.61     91.26 o
   9   7  13       10.25       66.54     90.86 o
 -14   8  13        9.99       -1.20     78.25 o
 -13   8  13       25.25        8.43     57.16 o
 -12   8  13      256.75      234.25     64.51 o
 -11   8  13      112.52      132.58     64.21 o
 -10   8  13       21.50       49.07     63.56 o
  -9   8  13      588.69      650.33     72.96 o
  -8   8  13      466.66      404.74     64.27 o
  -7   8  13      111.98      188.83     79.85 o
  -6   8  13     1494.62     1458.47    103.37 o
  -5   8  13     1526.58     1447.26     99.67 o
  -4   8  13      400.53      391.36     69.95 o
  -3   8  13      763.29      796.42     62.99 o
  -2   8  13       18.73       15.51     33.03 o
  -1   8  13      137.93      117.11     32.53 o
   0   8  13        1.59       -1.21     26.29 o
   1   8  13      127.51      112.87     20.57 o
   2   8  13       76.52       72.85     71.75 o
   3   8  13      261.50      220.35     95.66 o
   4   8  13        0.23       -1.00     89.86 o
   5   8  13      520.51      513.84     92.96 o
   6   8  13       58.81       71.45     88.86 o
   7   8  13       90.48      133.79     84.56 o
   8   8  13        9.59       50.53     97.66 o
 -13   9  13      270.40      283.80     69.41 o
 -12   9  13        2.07      -22.41     60.69 o
 -11   9  13      256.29      248.62     61.10 o
 -10   9  13       68.70       60.29     57.68 o
  -9   9  13        1.01      -12.53     55.43 o
  -8   9  13        9.78        2.20     69.95 o
  -7   9  13      116.74      103.17     79.75 o
  -6   9  13      129.32       98.67     81.65 o
  -5   9  13      404.43      397.16     78.65 o
  -4   9  13      104.10      118.72     50.85 o
  -3   9  13     1569.44     1569.63     99.57 o
  -2   9  13      100.68       92.14     45.17 o
  -1   9  13     1112.52     1198.50     47.28 o
   0   9  13       51.90       58.39     26.53 o
   1   9  13      380.93      377.97     30.73 o
   2   9  13        0.48        6.77     43.41 o
   3   9  13       55.22       81.55     80.15 o
   4   9  13       45.45       37.72     89.76 o
   5   9  13        0.21       35.52     95.56 o
   6   9  13        8.02       12.91    100.37 o
   7   9  13        7.21        4.60     98.06 o
 -13  10  13        0.28      -34.02     80.95 o
 -12  10  13        0.22       27.08     58.74 o
 -11  10  13        0.11        4.92     52.91 o
 -10  10  13      250.88      240.41     66.84 o
  -9  10  13        8.88        1.90     58.98 o
  -8  10  13      917.54      987.55    101.87 o
  -7  10  13      410.33      376.75     86.16 o
  -6  10  13     1224.47     1344.69    106.57 o
  -5  10  13      104.23       71.55     71.15 o
  -4  10  13      348.29      360.40     57.05 o
  -3  10  13      135.23      154.77     51.20 o
  -2  10  13       52.49       80.76     46.23 o
  -1  10  13       10.63       -2.17     28.66 o
   0  10  13       19.04        1.49     35.89 o
   1  10  13       27.59       22.26     22.68 o
   2  10  13       58.43       91.16     75.15 o
   3  10  13        7.80       47.83     88.16 o
   4  10  13       33.58       16.71     77.65 o
   5  10  13       61.95      101.07    100.97 o
   6  10  13       10.38       40.13     97.86 o
   7  10  13        3.57       12.81    101.97 o
 -13  11  13       36.01        5.70     83.56 o
 -12  11  13        2.34        0.53     57.63 o
 -11  11  13        0.75        4.53     57.92 o
 -10  11  13      169.01      248.67     65.79 o
  -9  11  13        0.32      -29.52     75.15 o
  -8  11  13       91.01      150.00     84.66 o
  -7  11  13       97.82      135.79     80.55 o
  -6  11  13      181.65      165.31     75.85 o
  -5  11  13        3.09       21.21     67.04 o
  -4  11  13      938.63      979.64     69.67 o
  -3  11  13      119.71      121.13     51.31 o
  -2  11  13      650.82      788.12     89.01 o
  -1  11  13      152.10      132.83     44.47 o
   0  11  13     1442.22     1476.69     61.79 o
   1  11  13        8.42       11.41     95.86 o
   2  11  13       83.41      157.70     93.66 o
   3  11  13        1.29       -7.61     96.46 o
   4  11  13      135.41      138.39     89.96 o
   5  11  13       12.63       13.01    104.07 o
   6  11  13        0.34       29.92    101.87 o
 -12  12  13       14.76       -2.30     89.86 o
 -11  12  13       20.72       25.30     61.64 o
 -10  12  13       22.68       53.18     62.47 o
  -9  12  13      300.96      331.32     93.06 o
  -8  12  13      126.10      122.48     83.96 o
  -7  12  13      409.09      502.83     95.96 o
  -6  12  13       36.68       21.91     77.65 o
  -5  12  13      520.15      604.40     89.96 o
  -4  12  13        0.52       17.26     54.54 o
  -3  12  13      400.90      394.12     58.81 o
  -2  12  13      191.97      188.35     52.05 o
  -1  12  13       71.05       75.51     40.17 o
   0  12  13       67.23       43.23     85.06 o
   1  12  13      384.36      323.41     98.57 o
   2  12  13       94.47       19.41     94.36 o
   3  12  13      310.35      365.54    110.67 o
   4  12  13       67.66       60.84     80.45 o
   5  12  13       49.85       40.93    105.47 o
 -12  13  13      120.95       71.95     87.06 o
 -11  13  13      224.72      217.76     71.30 o
 -10  13  13       27.95       15.81     85.46 o
  -9  13  13        4.38        5.90     84.46 o
  -8  13  13      234.86      236.06     84.56 o
  -7  13  13        4.48        5.10     81.45 o
  -6  13  13        7.55      -33.92     75.35 o
  -5  13  13      253.77      216.14     76.55 o
  -4  13  13       34.69       23.52     51.03 o
  -3  13  13      186.98      178.44     51.86 o
  -2  13  13       65.67       57.39     50.22 o
  -1  13  13      199.21      211.02     46.79 o
   0  13  13       22.94       37.12     92.36 o
   1  13  13      276.49      369.04    103.37 o
   2  13  13       31.93       92.46     93.56 o
   3  13  13      109.35      162.81     95.46 o
   4  13  13       95.66       74.05     92.16 o
 -11  14  13        1.79       24.32     88.16 o
 -10  14  13       83.78       91.16     75.55 o
  -9  14  13       33.55       15.71     71.95 o
  -8  14  13      428.90      583.09    101.17 o
  -7  14  13       41.30       59.14     75.45 o
  -6  14  13      382.74      400.17     85.96 o
  -5  14  13        6.26       -1.00     67.04 o
  -4  14  13       35.52       64.25     51.96 o
  -3  14  13        2.06       16.53     48.75 o
  -2  14  13       72.91      135.64     50.89 o
  -1  14  13       22.09       36.12     86.56 o
   0  14  13        0.80       -9.51     86.06 o
   1  14  13       43.65       -6.30    103.17 o
   2  14  13       63.84       57.84     84.86 o
   3  14  13        7.81      -15.21     89.66 o
 -11  15  13       25.82       14.81     85.66 o
  -9  15  13        0.27      -31.42     79.45 o
  -8  15  13       11.35      -38.83     87.26 o
  -7  15  13        5.41      -30.42     83.76 o
  -6  15  13       79.11       99.57     73.45 o
  -5  15  13        1.77        2.10     69.05 o
  -4  15  13       29.14       39.88     54.57 o
  -3  15  13      136.02      108.59     50.91 o
  -2  15  13      113.07      120.98    104.27 o
  -1  15  13       59.56       73.15     86.96 o
   0  15  13      205.48      134.89     98.67 o
   1  15  13        8.46       42.63    108.17 o
   2  15  13       75.81      133.29    109.07 o
  -8  16  13       13.58       11.01     76.85 o
  -7  16  13      134.60      116.68     80.05 o
  -6  16  13       38.58       51.73     78.75 o
  -5  16  13       26.88      -12.61     72.45 o
  -4  16  13        9.77       13.35     53.45 o
  -3  16  13       26.43        6.30     86.46 o
  -2  16  13       31.83       93.76    106.97 o
  -1  16  13       25.87       25.62    107.57 o
   0  16  13        0.08       28.12    109.77 o
  -8  17  13        5.19       44.43     81.15 o
  -7  17  13        9.03       57.14     85.26 o
  -6  17  13       20.62        0.80     74.25 o
  -5  17  13       41.60        5.60     69.15 o
  -4  17  13        3.84       16.31     88.26 o
  -3  17  13      157.46      165.71    106.37 o
  -2  17  13        5.00      -35.52     92.86 o
  -7  18  13        7.66      -14.01     84.56 o
  -6  18  13        9.25        8.91     76.35 o
 -14   0  14      322.92      335.12     86.36 o
 -10   0  14       16.16        2.70     77.15 o
  -8   0  14       56.12       40.53     87.96 o
  -6   0  14     1411.87     1319.77    119.88 o
  -4   0  14      487.90      378.35     99.77 o
  -2   0  14       79.32       53.26     44.47 o
   0   0  14      162.23      178.43     48.04 o
   2   0  14      271.15      309.23     41.45 o
   4   0  14      403.55      331.42     52.97 o
   6   0  14      314.39      322.01     76.85 o
 -14   1  14       22.77       36.72     89.46 o
 -13   1  14      208.19      287.99    100.27 o
 -12   1  14      135.01      133.79     94.46 o
 -11   1  14      271.71      304.90     87.26 o
 -10   1  14      206.03      229.42     69.25 o
  -9   1  14      697.75      729.02     77.19 o
  -8   1  14      290.16      277.08     61.71 o
  -7   1  14      112.32      109.36     63.39 o
  -6   1  14      179.36      204.86     68.28 o
  -5   1  14        2.58        9.44     60.06 o
  -4   1  14      121.93      121.65     60.09 o
  -3   1  14      327.36      322.02     48.78 o
  -2   1  14       31.26       15.86     40.68 o
  -1   1  14      187.46      159.14     41.60 o
   0   1  14       51.40       64.60     39.19 o
   1   1  14      878.43      882.07     38.43 o
   2   1  14      703.47      724.16     34.07 o
   3   1  14      255.26      223.68     24.83 o
   4   1  14      175.30      184.32     34.75 o
   5   1  14      399.80      398.63     35.96 o
   6   1  14      251.95      265.83     51.05 o
   7   1  14       27.17       10.10     47.95 o
   8   1  14        0.59       -3.10     71.35 o
 -14   2  14       18.88       12.11     78.35 o
 -13   2  14       36.21       61.34     76.65 o
 -12   2  14        8.31        4.00     63.19 o
 -11   2  14      263.44      208.34     92.86 o
 -10   2  14       18.66        5.70     89.86 o
  -9   2  14       59.98       72.15     76.45 o
  -8   2  14        0.84        8.63     55.86 o
  -7   2  14      714.48      723.66     74.50 o
  -6   2  14       25.91       31.93     67.18 o
  -5   2  14       22.38       45.61     59.16 o
  -4   2  14       23.86       16.99     55.62 o
  -3   2  14      517.23      465.58     47.59 o
  -2   2  14        0.08        7.79     39.15 o
  -1   2  14     2582.63     2496.79     71.21 o
   0   2  14       13.18       32.20     35.93 o
   1   2  14      468.28      429.02     33.24 o
   2   2  14      339.99      245.30     27.79 o
   3   2  14      138.34      136.11     24.02 o
   4   2  14       24.28       49.39     26.71 o
   5   2  14      122.49      152.63     31.68 o
   6   2  14       19.48       13.97     34.84 o
   7   2  14       67.51       63.94     71.95 o
   8   2  14        1.09       33.42     72.15 o
 -14   3  14        3.46        1.60     94.76 o
 -13   3  14      258.69      295.20     66.49 o
 -12   3  14        2.67       -0.36     61.85 o
 -11   3  14       55.65       60.08     59.89 o
 -10   3  14      161.38      186.62     83.86 o
  -9   3  14      105.58       91.66     91.36 o
  -8   3  14      116.81      120.88     99.07 o
  -7   3  14      254.85      249.04     70.54 o
  -6   3  14      162.95      172.78     62.69 o
  -5   3  14       17.05       35.36     58.21 o
  -4   3  14       86.52       85.69     62.48 o
  -3   3  14       87.65      119.04     44.80 o
  -2   3  14      477.91      478.24     48.86 o
  -1   3  14      336.53      396.97     41.37 o
   0   3  14      117.64      108.71     30.32 o
   1   3  14       86.51       92.33     29.48 o
   2   3  14       38.12       31.06     24.64 o
   3   3  14        2.01        1.10     30.94 o
   4   3  14      152.01      161.41     55.57 o
   5   3  14      108.85       88.45     51.03 o
   6   3  14       32.32       62.30     34.47 o
   7   3  14       50.12       58.14     74.95 o
   8   3  14       17.88        6.90     73.75 o
   9   3  14       28.94       25.12     73.85 o
 -14   4  14      347.74      318.39     64.51 o
 -13   4  14       74.75       66.17     64.94 o
 -12   4  14       25.96       34.98     60.85 o
 -11   4  14       13.83       63.70     56.98 o
 -10   4  14        4.25       23.59     56.46 o
  -9   4  14       40.38      -12.72     62.00 o
  -8   4  14      203.89      172.81     93.76 o
  -7   4  14      122.93      151.30     90.96 o
  -6   4  14      880.84      959.14    117.18 o
  -5   4  14        8.95       14.81     79.85 o
  -4   4  14      278.71      281.10     48.25 o
  -3   4  14       55.89       76.37     44.65 o
  -2   4  14     1386.25     1222.68     66.70 o
  -1   4  14      632.10      586.46     48.31 o
   0   4  14        1.24        4.53     36.78 o
   1   4  14      178.54      159.82     38.38 o
   2   4  14      114.93      112.85     31.25 o
   3   4  14      174.14      125.98     81.05 o
   4   4  14        0.57        6.90     82.45 o
   5   4  14       10.19      -24.72     77.65 o
   6   4  14      181.34      279.18     54.98 o
   7   4  14       92.40      109.07     87.36 o
   8   4  14       92.10      153.70     85.76 o
   9   4  14       10.10        7.81     78.35 o
 -14   5  14       70.14       88.54     63.60 o
 -13   5  14      297.37      314.01     67.72 o
 -12   5  14      952.48      926.99     79.85 o
 -11   5  14       80.65       89.20     59.61 o
 -10   5  14      612.57      588.25     66.92 o
  -9   5  14        9.16       18.76     58.41 o
  -8   5  14      137.46      130.32     57.49 o
  -7   5  14        8.70        8.97     52.89 o
  -6   5  14      623.50      572.78    103.27 o
  -5   5  14        1.02       24.82     93.76 o
  -4   5  14      165.75      140.04     54.11 o
  -3   5  14        8.26       18.81     60.64 o
  -2   5  14      514.39      397.52     55.12 o
  -1   5  14      132.24      128.08     48.10 o
   0   5  14      733.45      656.41     54.99 o
   1   5  14        2.10       -1.26     40.34 o
   2   5  14      164.15      190.09     20.20 o
   3   5  14       12.45      -15.81     84.06 o
   4   5  14      559.11      597.30     99.57 o
   5   5  14        0.38      -33.02     84.26 o
   6   5  14      106.66      152.50     80.75 o
   7   5  14        0.05        3.10     77.55 o
   8   5  14        6.82       23.72     87.76 o
   9   5  14        0.15      -28.52     78.35 o
 -14   6  14        0.18       29.82     83.46 o
 -13   6  14      130.24      113.87     58.68 o
 -12   6  14        1.72      -13.62     56.93 o
 -11   6  14       33.46       16.61     58.84 o
 -10   6  14       75.86       53.31     59.31 o
  -9   6  14       12.62       29.52     58.17 o
  -8   6  14      186.46      176.90     60.59 o
  -7   6  14     1491.55     1533.36     80.04 o
  -6   6  14     1429.49     1422.23     80.16 o
  -5   6  14     1375.14     1360.10     97.76 o
  -4   6  14      734.95      728.38     78.05 o
  -3   6  14       47.57       65.86     40.41 o
  -2   6  14        3.53       19.48     33.95 o
  -1   6  14        2.54       -2.72     30.59 o
   0   6  14        0.90        6.16     27.33 o
   1   6  14      435.77      391.85     30.12 o
   2   6  14        8.85        4.50     17.28 o
   3   6  14        4.06        8.41     74.95 o
   4   6  14       38.17       10.21     76.55 o
   5   6  14       71.97       36.82     86.86 o
   6   6  14       10.26      -14.51     77.35 o
   7   6  14       40.60       45.93     85.36 o
   8   6  14       18.27       30.22     89.76 o
 -14   7  14      148.13      173.01     84.66 o
 -13   7  14      347.38      311.27     66.65 o
 -12   7  14       18.99       22.34     58.26 o
 -11   7  14      657.49      620.85     76.25 o
 -10   7  14      316.68      330.53     64.65 o
  -9   7  14     1492.29     1364.51     85.79 o
  -8   7  14      363.59      413.00     67.56 o
  -7   7  14        1.08       38.74     56.85 o
  -6   7  14      161.64      190.23     80.05 o
  -5   7  14      906.45      842.76     86.96 o
  -4   7  14      105.07       58.04     61.24 o
  -3   7  14      790.18      744.85     48.21 o
  -2   7  14        1.84      -14.04     32.85 o
  -1   7  14     1576.63     1529.52     60.21 o
   0   7  14        5.24       -1.08     26.15 o
   1   7  14      166.68      196.32     24.91 o
   2   7  14       63.51       37.72     90.56 o
   3   7  14       14.52       30.22     74.15 o
   4   7  14       52.23       58.74     79.35 o
   5   7  14       21.41       27.92     94.26 o
   6   7  14       43.07       58.74     94.16 o
   7   7  14       13.72      -25.92     93.06 o
   8   7  14        2.08       19.41     84.16 o
 -14   8  14      123.95       97.36     84.86 o
 -13   8  14       84.75       80.23     64.32 o
 -12   8  14       11.02       36.61     56.59 o
 -11   8  14       34.66      -18.90     62.73 o
 -10   8  14       49.42       59.86     59.43 o
  -9   8  14      124.22      104.88     60.10 o
  -8   8  14     1183.72     1088.28     76.24 o
  -7   8  14      201.31      151.10     81.35 o
  -6   8  14     3016.91     2941.45    135.69 o
  -5   8  14      322.89      273.88     72.75 o
  -4   8  14      423.46      509.74     73.45 o
  -3   8  14      376.82      387.33     54.55 o
  -2   8  14      604.18      632.19     43.14 o
  -1   8  14      808.73      801.55     43.65 o
   0   8  14      118.00      126.95     27.66 o
   1   8  14      267.67      230.40     28.43 o
   2   8  14       27.96       21.51     98.37 o
   3   8  14       54.96       48.23     89.36 o
   4   8  14        6.06       12.51     94.66 o
   5   8  14        2.32      -30.12     78.25 o
   6   8  14       32.51       65.44     94.06 o
   7   8  14        0.15       -3.10     87.06 o
 -14   9  14       50.72       74.35     80.85 o
 -13   9  14        0.95       21.11     83.06 o
 -12   9  14      113.16      153.53     60.72 o
 -11   9  14      109.95      100.75     64.29 o
 -10   9  14      268.90      386.50     71.11 o
  -9   9  14      136.60      163.25     60.79 o
  -8   9  14      173.96      200.16     59.63 o
  -7   9  14      134.87      185.32     83.46 o
  -6   9  14      820.37      716.47     94.76 o
  -5   9  14      134.69       83.46     69.55 o
  -4   9  14       74.81       38.43     63.64 o
  -3   9  14      341.90      350.69     68.95 o
  -2   9  14      413.29      439.13     39.50 o
  -1   9  14        0.35        3.59     29.45 o
   0   9  14     1240.09     1255.33     56.38 o
   1   9  14       11.52      -16.71     94.26 o
   2   9  14      459.85      523.55    102.77 o
   3   9  14        0.44       11.91     92.36 o
   4   9  14      137.22      124.88     84.36 o
   5   9  14       46.46       86.36     99.87 o
   6   9  14        9.07       59.64     99.17 o
 -13  10  14        5.93        6.70     85.16 o
 -12  10  14       37.76       40.89     57.75 o
 -11  10  14       60.69       83.21     60.15 o
 -10  10  14        1.47       11.10     56.86 o
  -9  10  14      158.79      116.59     60.51 o
  -8  10  14        4.60        1.00     73.55 o
  -7  10  14      423.83      399.46     91.06 o
  -6  10  14      237.27      220.25     76.35 o
  -5  10  14      837.44      832.45     92.46 o
  -4  10  14      453.14      426.64     58.78 o
  -3  10  14      649.35      687.21     61.57 o
  -2  10  14      122.57      120.28     33.85 o
  -1  10  14      211.20      291.26     45.29 o
   0  10  14      153.91      161.54     63.89 o
   1  10  14        3.65       25.72     91.36 o
   2  10  14        0.26      -10.51     98.77 o
   3  10  14        0.21       15.01     95.46 o
   4  10  14      104.51      148.20    102.07 o
   5  10  14        0.46       -5.20     93.76 o
   6  10  14       39.49       74.25     85.36 o
 -13  11  14      180.35      255.07     91.86 o
 -12  11  14       11.30       19.01     93.26 o
 -11  11  14      201.64      164.09     61.54 o
 -10  11  14       16.94       40.05     62.67 o
  -9  11  14      473.96      498.56     69.98 o
  -8  11  14       20.84        6.00     83.26 o
  -7  11  14      198.63      159.01     81.75 o
  -6  11  14        2.12      -13.31     69.35 o
  -5  11  14       18.82        0.90     64.84 o
  -4  11  14        0.77        4.90     50.32 o
  -3  11  14        3.74        6.76     48.13 o
  -2  11  14      360.81      332.39     53.37 o
  -1  11  14      295.98      329.70     47.77 o
   0  11  14      129.39      139.19     88.66 o
   1  11  14      626.77      649.03    120.68 o
   2  11  14       36.29       36.42     86.06 o
   3  11  14      155.76      202.93     90.46 o
   4  11  14        3.31       37.02    105.67 o
   5  11  14       14.70       27.52     83.56 o
 -12  12  14      112.23      111.07     85.96 o
 -11  12  14       17.46       -4.98     58.87 o
 -10  12  14       79.37      125.69     64.71 o
  -9  12  14       46.05       26.32     80.65 o
  -8  12  14       32.29       78.65     79.05 o
  -7  12  14        6.50       -3.30     81.45 o
  -6  12  14      338.95      411.67     88.66 o
  -5  12  14      277.09      270.38     78.15 o
  -4  12  14      642.18      751.10     70.08 o
  -3  12  14       80.97       84.02     51.11 o
  -2  12  14      770.34      735.03     59.94 o
  -1  12  14       44.71       24.09     40.81 o
   0  12  14      127.43      137.59     93.16 o
   1  12  14       15.88       14.41     98.17 o
   2  12  14        8.35       46.73     82.25 o
   3  12  14        7.27       39.43     83.56 o
   4  12  14       14.29      112.67    108.87 o
 -12  13  14       28.03       75.05     94.56 o
 -11  13  14        4.78       10.41     95.16 o
 -10  13  14      190.04      227.83     69.68 o
  -9  13  14       11.74       -3.60     84.96 o
  -8  13  14       52.81       53.14     77.45 o
  -7  13  14        1.58      -23.22     83.06 o
  -6  13  14       27.78       68.25     74.75 o
  -5  13  14        9.62       17.01     67.34 o
  -4  13  14        5.96       19.52     49.77 o
  -3  13  14       34.48       60.58     51.44 o
  -2  13  14       20.54        8.58     43.42 o
  -1  13  14       71.33       38.63    103.87 o
   0  13  14       92.39      183.92    104.57 o
   1  13  14       67.87       -9.11     99.67 o
   2  13  14      172.74      117.88     89.56 o
   3  13  14        0.07        7.81     87.56 o
 -11  14  14       17.65        3.70     88.66 o
 -10  14  14       18.60       37.22     71.75 o
  -9  14  14        5.37       17.31     73.55 o
  -8  14  14       55.78       78.45     87.06 o
  -7  14  14       63.85       80.15     76.35 o
  -6  14  14       22.77       68.15     75.05 o
  -5  14  14      159.22      104.67     68.65 o
  -4  14  14        5.33       11.39     51.89 o
  -3  14  14      274.11      265.33     53.92 o
  -2  14  14        0.45       59.14    103.07 o
  -1  14  14       20.96       58.14    102.37 o
   0  14  14       15.71       21.31    102.27 o
   1  14  14        1.01        5.10    105.07 o
   2  14  14        7.96       23.22     95.76 o
  -9  15  14       81.86      102.17     86.86 o
  -8  15  14       12.39       41.23     82.65 o
  -7  15  14       37.70        0.20     79.25 o
  -6  15  14       60.69       19.81     70.55 o
  -5  15  14        8.17       13.31     65.74 o
  -4  15  14      113.34      105.22     54.59 o
  -3  15  14        0.30      -10.31     88.06 o
  -2  15  14       15.79       37.22    102.77 o
  -1  15  14       38.21        6.80    102.87 o
   0  15  14       28.36       12.11     88.86 o
  -8  16  14        9.37       -1.60     77.35 o
  -7  16  14       19.78       -0.90     75.95 o
  -6  16  14       88.55      140.39     77.25 o
  -5  16  14        6.83       45.23     65.24 o
  -4  16  14        5.51       -2.00     99.17 o
  -3  16  14       34.47       48.03     98.57 o
  -2  16  14        1.11      -29.82     90.86 o
  -7  17  14        5.39       -5.90     79.65 o
  -6  17  14       16.99      -50.73     75.05 o
 -11   0  15      210.17      161.21    101.57 o
  -9   0  15      111.08      143.29     89.76 o
  -7   0  15      929.47      839.66    106.17 o
  -5   0  15      120.67      142.09     90.76 o
  -3   0  15      937.51      983.15    111.87 o
  -1   0  15      514.74      638.22     89.46 o
   1   0  15      351.17      406.72     49.33 o
   3   0  15      170.78      128.74     48.57 o
   5   0  15      244.95      193.01     46.28 o
   7   0  15       44.87       39.33     68.05 o
 -14   1  15      148.30      118.18     91.56 o
 -13   1  15       26.41       14.31     92.56 o
 -12   1  15      460.52      450.10    105.67 o
 -11   1  15       69.53       88.56     98.17 o
 -10   1  15        6.32       28.84     62.03 o
  -9   1  15      116.39      117.40     67.11 o
  -8   1  15       26.34       13.19     64.33 o
  -7   1  15      148.41      144.24     67.61 o
  -6   1  15       63.55       56.41     60.45 o
  -5   1  15      565.15      587.34     69.25 o
  -4   1  15      270.34      230.08     64.74 o
  -3   1  15       41.51       50.41     58.80 o
  -2   1  15       35.64       38.44     58.88 o
  -1   1  15        2.54        8.94     60.09 o
   0   1  15      157.87      180.43     56.85 o
   1   1  15      293.36      341.20     30.61 o
   2   1  15        1.05        3.47     24.83 o
   3   1  15      103.36       87.76     40.29 o
   4   1  15       78.70       94.05     33.14 o
   5   1  15      126.75      153.15     32.64 o
   6   1  15      161.12      133.36     48.93 o
   7   1  15       29.67       20.01     71.85 o
 -14   2  15       40.57       30.72     85.96 o
 -13   2  15      133.93      139.70     63.70 o
 -12   2  15       24.79       56.97     64.57 o
 -11   2  15       28.52       36.82     95.66 o
 -10   2  15       23.71        4.60     85.06 o
  -9   2  15       34.40       16.47     63.05 o
  -8   2  15      138.61       85.31     68.60 o
  -7   2  15      164.28      147.73     67.82 o
  -6   2  15     1192.31     1215.14     85.53 o
  -5   2  15      779.82      788.05     74.28 o
  -4   2  15      964.05      986.60     81.55 o
  -3   2  15      165.28      125.64     66.00 o
  -2   2  15     1710.89     1775.04     87.65 o
  -1   2  15      278.30      274.93     46.28 o
   0   2  15     1351.39     1414.25     52.98 o
   1   2  15      273.99      274.55     31.75 o
   2   2  15      240.97      233.72     28.35 o
   3   2  15       77.41       22.68     39.82 o
   4   2  15      114.32       97.24     39.68 o
   5   2  15       34.48       37.12     36.98 o
   6   2  15       37.96       44.80     46.98 o
   7   2  15       87.88       48.83     75.15 o
   8   2  15        4.07       -5.70     75.65 o
 -14   3  15       35.60      -30.42     93.26 o
 -13   3  15       78.63       97.89     62.51 o
 -12   3  15      116.37      141.72     63.37 o
 -11   3  15      126.76      138.22     59.54 o
 -10   3  15      157.22       69.65     79.75 o
  -9   3  15      366.59      290.39     88.46 o
  -8   3  15     1106.66      965.44    105.67 o
  -7   3  15       41.47       14.47     63.43 o
  -6   3  15      197.79      244.25     67.24 o
  -5   3  15      109.83       58.34     59.26 o
  -4   3  15       54.81       56.15     62.35 o
  -3   3  15       44.37       31.39     53.25 o
  -2   3  15       99.36       96.23     45.44 o
  -1   3  15       25.88       33.57     40.89 o
   0   3  15      146.48      131.38     35.59 o
   1   3  15      177.38      169.36     35.26 o
   2   3  15      971.35     1014.07     56.22 o
   3   3  15       47.41       66.52     40.41 o
   4   3  15      377.28      402.07     60.88 o
   5   3  15        5.13        0.73     50.01 o
   6   3  15      100.60      139.09     79.75 o
   7   3  15        0.85      -54.04     75.05 o
   8   3  15        6.15       26.72     76.85 o
 -14   4  15       41.25       56.14     85.06 o
 -13   4  15      219.89      199.34     66.74 o
 -12   4  15      557.64      534.07     71.06 o
 -11   4  15        6.06       -1.47     56.15 o
 -10   4  15      733.45      609.48     69.37 o
  -9   4  15        8.03       11.81     85.16 o
  -8   4  15      175.70      192.53     90.26 o
  -7   4  15        0.75       26.92     84.96 o
  -6   4  15       88.34       19.71     98.37 o
  -5   4  15       23.22       58.24     93.36 o
  -4   4  15      162.64      100.91     61.73 o
  -3   4  15       91.20      155.17     68.10 o
  -2   4  15       43.68       21.70     39.85 o
  -1   4  15     1249.41     1164.34     50.29 o
   0   4  15      128.57       96.27     34.63 o
   1   4  15     1253.20     1212.58     94.75 o
   2   4  15       12.34       45.33     73.15 o
   3   4  15       49.19       35.52     85.26 o
   4   4  15      119.67      102.20     55.88 o
   5   4  15       11.64       40.33     51.80 o
   6   4  15       55.19       77.65     85.46 o
   7   4  15       61.29      110.37     90.26 o
   8   4  15       27.15       18.21     77.95 o
 -14   5  15       27.40      -35.02     91.06 o
 -13   5  15       27.06        5.49     63.45 o
 -12   5  15       90.03      174.18     64.97 o
 -11   5  15      503.21      453.42     70.24 o
 -10   5  15       32.27       47.91     60.58 o
  -9   5  15      290.32      325.87     65.47 o
  -8   5  15        5.10      -11.29     56.64 o
  -7   5  15     1849.55     1743.15    129.89 o
  -6   5  15      257.73      372.25    110.17 o
  -5   5  15      531.16      589.39    105.87 o
  -4   5  15      335.57      376.25     94.76 o
  -3   5  15       86.89      146.60     97.66 o
  -2   5  15      216.21      238.92     51.34 o
  -1   5  15      128.59       90.17     44.15 o
   0   5  15      189.61      169.79     44.26 o
   1   5  15      157.24      171.19     42.93 o
   2   5  15       17.81       29.22     24.25 o
   3   5  15      257.62      198.63     82.55 o
   4   5  15      109.24      158.81     79.95 o
   5   5  15      211.57      249.97     98.37 o
   6   5  15        9.18        0.70     80.95 o
   7   5  15       73.62       37.22     90.36 o
   8   5  15        8.06      -32.12     80.85 o
 -15   6  15       22.49       44.13     84.06 o
 -14   6  15      104.20      162.51     87.96 o
 -13   6  15       67.78      123.08     60.72 o
 -12   6  15      447.86      415.67     68.73 o
 -11   6  15       37.66        8.68     60.17 o
 -10   6  15      212.88      221.39     68.39 o
  -9   6  15      414.76      366.96     63.50 o
  -8   6  15      117.91      117.11     60.73 o
  -7   6  15      121.21      147.11     61.31 o
  -6   6  15      463.27      468.25     65.80 o
  -5   6  15      157.07      159.27     57.83 o
  -4   6  15      223.82      266.68     68.55 o
  -3   6  15      458.83      436.29     69.35 o
  -2   6  15       82.62       96.83     35.70 o
  -1   6  15      230.27      183.01     35.33 o
   0   6  15        4.45       12.68     28.46 o
   1   6  15      152.14       98.33     26.13 o
   2   6  15      148.88      100.67     80.95 o
   3   6  15        1.13       27.32     88.36 o
   4   6  15       22.54      -30.22     86.06 o
   5   6  15       14.38       44.93     91.26 o
   6   6  15      149.60      129.79     84.66 o
   7   6  15        3.62       41.13     87.56 o
   8   6  15       14.65       -0.40     88.46 o
 -14   7  15        4.33        3.20     88.16 o
 -13   7  15       59.69       56.96     63.73 o
 -12   7  15       11.84       -3.25     61.34 o
 -11   7  15       84.26      143.58     67.87 o
 -10   7  15       83.30       63.89     53.32 o
  -9   7  15      500.09      579.83     75.03 o
  -8   7  15     1041.22     1037.39     82.65 o
  -7   7  15        9.95       26.52     60.47 o
  -6   7  15      963.33     1018.35     75.86 o
  -5   7  15       77.77       62.84     64.84 o
  -4   7  15       56.70       63.14     61.74 o
  -3   7  15        0.24        3.00     56.34 o
  -2   7  15      149.68      128.64     35.60 o
  -1   7  15        5.83        4.41     30.31 o
   0   7  15       62.39       68.78     27.58 o
   1   7  15        3.72        8.21     25.52 o
   2   7  15       96.24      124.18     91.06 o
   3   7  15       17.50        7.00     90.66 o
   4   7  15      750.57      942.92    115.98 o
   5   7  15       15.07        8.91     94.46 o
   6   7  15      477.56      492.93    107.07 o
   7   7  15        4.32       82.55     95.36 o
 -14   8  15       25.41       31.72     89.56 o
 -13   8  15       74.20        1.00     89.46 o
 -12   8  15        2.05       -7.78     55.46 o
 -11   8  15      319.70      337.89     70.66 o
 -10   8  15        9.79        2.03     63.08 o
  -9   8  15      153.34      168.05     63.71 o
  -8   8  15        2.93      -14.17     59.87 o
  -7   8  15        0.63       22.90     61.31 o
  -6   8  15      291.84      282.39     74.15 o
  -5   8  15      519.38      478.62     78.85 o
  -4   8  15       25.59       11.11     62.04 o
  -3   8  15      371.52      379.27     54.57 o
  -2   8  15      862.81      876.17     66.92 o
  -1   8  15      295.51      330.73     36.64 o
   0   8  15      122.21      128.46     35.36 o
   1   8  15      115.69      139.89     97.76 o
   2   8  15       23.62       15.51     84.66 o
   3   8  15       83.28       68.15     89.56 o
   4   8  15       29.81       35.52     82.55 o
   5   8  15        6.94      -29.02     93.56 o
   6   8  15       22.27       32.12     98.57 o
 -14   9  15        4.06       82.85     91.46 o
 -13   9  15       43.17      -16.51     86.76 o
 -12   9  15       40.93       20.14     58.17 o
 -11   9  15      234.72      285.79     66.02 o
 -10   9  15       84.30       67.22     65.65 o
  -9   9  15      199.39      257.18     63.77 o
  -8   9  15      252.22      297.34     60.15 o
  -7   9  15      142.19      194.83     81.15 o
  -6   9  15        1.29      -15.91     74.85 o
  -5   9  15      369.43      315.11     75.75 o
  -4   9  15       59.11       48.13     61.64 o
  -3   9  15       79.06       75.59     46.13 o
  -2   9  15       14.49       16.81     32.86 o
  -1   9  15       35.93       37.45     37.50 o
   0   9  15       87.46      127.68     92.06 o
   1   9  15      118.49       80.95    101.27 o
   2   9  15       44.42       63.74     91.36 o
   3   9  15      161.13      239.86     99.77 o
   4   9  15       50.90      -15.31     99.77 o
   5   9  15       92.50      108.37     89.66 o
 -13  10  15        0.55       -5.50     86.36 o
 -12  10  15      118.87      133.79     91.06 o
 -11  10  15       78.87       47.49     55.63 o
 -10  10  15       46.70       94.87     60.25 o
  -9  10  15        5.79       15.60     62.31 o
  -8  10  15      127.24      179.45     58.65 o
  -7  10  15       14.03       26.82     75.05 o
  -6  10  15        1.22        7.61     69.55 o
  -5  10  15       77.93       55.64     68.05 o
  -4  10  15      497.62      498.63     77.55 o
  -3  10  15        0.36      -10.55     47.88 o
  -2  10  15      632.72      654.36     60.24 o
  -1  10  15      253.35      247.53     45.74 o
   0  10  15      637.30      622.31    122.88 o
   1  10  15       61.77        3.30     81.55 o
   2  10  15       50.15       58.54    101.67 o
   3  10  15       20.88       81.85     98.77 o
   4  10  15        0.02       -4.90     88.36 o
   5  10  15       78.73      178.72    101.67 o
 -13  11  15        0.45       30.32     91.96 o
 -12  11  15      107.51       56.94     87.76 o
 -11  11  15        0.57      -10.11     59.10 o
 -10  11  15      120.38      170.91     66.68 o
  -9  11  15       40.27       91.16     59.46 o
  -8  11  15      144.76      196.33     84.96 o
  -7  11  15      124.43      119.78     78.15 o
  -6  11  15      491.42      506.74     87.36 o
  -5  11  15       25.51       22.41     66.94 o
  -4  11  15      126.44      123.78     64.74 o
  -3  11  15        0.47       14.62     48.02 o
  -2  11  15      111.84       68.56     43.73 o
  -1  11  15        5.40       -5.90     85.26 o
   0  11  15       85.40      107.97     85.96 o
   1  11  15       37.75       46.63    103.47 o
   2  11  15       81.37       35.92    104.77 o
   3  11  15      280.43      318.11    118.58 o
   4  11  15      236.18      239.66     98.47 o
 -12  12  15        1.88       -2.00     99.97 o
 -11  12  15       22.16       60.64    101.17 o
 -10  12  15       81.57       52.71     62.16 o
  -9  12  15       19.86       58.94     85.06 o
  -8  12  15       15.57       51.43     81.75 o
  -7  12  15       80.66       91.16     78.15 o
  -6  12  15        1.75        9.81     74.45 o
  -5  12  15      197.38      242.36     73.15 o
  -4  12  15       15.99       61.80     52.52 o
  -3  12  15      186.18      224.38     49.90 o
  -2  12  15       26.33       58.81     44.03 o
  -1  12  15      163.84      279.79    111.07 o
   0  12  15       55.31       80.15    101.77 o
   1  12  15       84.39       78.15    105.77 o
   2  12  15        1.46       22.51     95.16 o
   3  12  15       21.15      -10.11    106.67 o
 -11  13  15       46.34       71.45     97.46 o
 -10  13  15       12.89       12.11     59.57 o
  -9  13  15      160.99      182.62     85.76 o
  -8  13  15        1.53       60.24     76.35 o
  -7  13  15      143.95      166.01     84.26 o
  -6  13  15        0.97        0.90     74.75 o
  -5  13  15      167.25      132.19     70.95 o
  -4  13  15       32.12       36.89     50.31 o
  -3  13  15       64.19       61.03     49.13 o
  -2  13  15       39.22       60.04    101.37 o
  -1  13  15       16.85       37.83    105.07 o
   0  13  15       53.63       59.84    108.17 o
   1  13  15       55.86      107.87    106.57 o
  -9  14  15       85.78       24.02     77.85 o
  -8  14  15        0.03      -32.42     87.36 o
  -7  14  15        8.28      -15.01     76.25 o
  -6  14  15      161.36      196.63     77.25 o
  -5  14  15       68.24       32.22     68.75 o
  -4  14  15       45.79       85.91     54.71 o
  -3  14  15        1.91        7.20    105.27 o
  -2  14  15      162.52      131.99    102.57 o
  -1  14  15       21.22      -38.53    104.77 o
   0  14  15       76.30       69.95    109.57 o
  -9  15  15       21.51       53.74     89.76 o
  -8  15  15       96.06      112.37     79.85 o
  -7  15  15        0.11        3.80     73.35 o
  -6  15  15      147.38      154.10     77.95 o
  -5  15  15        5.85       32.32     67.04 o
  -4  15  15       30.88       60.24     98.06 o
  -3  15  15        0.63       42.93    107.87 o
  -2  15  15       54.44       43.03     98.67 o
  -8  16  15        0.05       15.01     82.85 o
  -7  16  15        2.87      -15.51     79.85 o
  -6  16  15       34.01       27.32     69.85 o
 -10   0  16       44.75       68.55     98.57 o
  -8   0  16       13.15       13.41     98.67 o
  -6   0  16     1816.25     1666.30    129.49 o
  -4   0  16     1569.09     1497.99    114.48 o
  -2   0  16      700.62      795.63     98.27 o
   0   0  16        4.22       36.02     78.35 o
   2   0  16      108.78       93.86     74.45 o
   4   0  16      272.41      340.01     54.55 o
   6   0  16       98.06       43.63     67.84 o
 -12   1  16      126.89       73.75     93.46 o
 -11   1  16       39.49       91.06     85.66 o
 -10   1  16      247.29      227.83     72.38 o
  -9   1  16      165.05      191.44     65.35 o
  -8   1  16      515.21      561.65     71.24 o
  -7   1  16     1213.05     1243.21     88.93 o
  -6   1  16      194.81      149.76     66.36 o
  -5   1  16     1289.35     1186.57     83.63 o
  -4   1  16        2.02       21.15     59.56 o
  -3   1  16       94.41      102.65     57.70 o
  -2   1  16       14.30       -1.71     56.21 o
  -1   1  16      101.68       24.07     58.79 o
   0   1  16        0.05      -26.81     54.76 o
   1   1  16      562.52      490.54     36.62 o
   2   1  16      112.61      124.80     43.68 o
   3   1  16        8.72       -3.26     39.93 o
   4   1  16       17.73       27.85     37.99 o
   5   1  16        0.56        0.96     47.47 o
   6   1  16       31.46      107.57     72.95 o
 -13   2  16      332.47      392.58     72.87 o
 -12   2  16       81.38       24.32     99.07 o
 -11   2  16       77.75       97.06     87.66 o
 -10   2  16       79.86       53.54     90.16 o
  -9   2  16      325.89      284.67     75.00 o
  -8   2  16      114.21      108.32     68.23 o
  -7   2  16        4.73       18.73     69.02 o
  -6   2  16       50.86       53.58     66.87 o
  -5   2  16       12.27       -8.91     62.56 o
  -4   2  16       20.99       58.91     60.97 o
  -3   2  16     1292.61     1272.53     80.25 o
  -2   2  16        0.35       22.05     58.47 o
  -1   2  16     1359.17     1483.77     98.57 o
   0   2  16       47.79       86.40     57.28 o
   1   2  16      111.64      139.36     33.37 o
   2   2  16      155.48      151.51     44.35 o
   3   2  16      124.47      144.00     43.07 o
   4   2  16        0.75        2.32     37.99 o
   5   2  16       70.38      109.22     51.50 o
   6   2  16        0.97        5.70     74.55 o
   7   2  16        2.57       28.02     76.55 o
 -14   3  16       27.35      -44.03     91.86 o
 -13   3  16       26.82       22.72     54.84 o
 -12   3  16       23.19       72.92     67.41 o
 -11   3  16       32.69       26.62     62.52 o
 -10   3  16       50.73       53.14     94.66 o
  -9   3  16      477.02      481.12    112.17 o
  -8   3  16      786.29      796.93    123.28 o
  -7   3  16      796.76      764.58     74.75 o
  -6   3  16      380.18      448.69     71.02 o
  -5   3  16      324.41      366.77     64.74 o
  -4   3  16       18.16        2.88     56.51 o
  -3   3  16      112.33       72.08     65.56 o
  -2   3  16        3.40       18.97     59.17 o
  -1   3  16      468.38      524.78     68.04 o
   0   3  16      445.34      408.13     50.39 o
   1   3  16        3.90      -19.59     42.74 o
   2   3  16      232.95      289.33     47.97 o
   3   3  16        2.65       17.50     40.16 o
   4   3  16       75.79       91.69     53.66 o
   5   3  16       45.35       55.73     51.39 o
   6   3  16       48.56       58.04     80.65 o
   7   3  16       90.77       50.93     82.05 o
 -14   4  16      310.77      347.33    103.57 o
 -13   4  16        5.60       -8.64     67.24 o
 -12   4  16      710.99      715.99     77.50 o
 -11   4  16        3.89       10.43     65.29 o
 -10   4  16      871.01      835.02     78.77 o
  -9   4  16        0.21       29.52    103.57 o
  -8   4  16      283.43      271.88    107.97 o
  -7   4  16        4.95       21.41     86.76 o
  -6   4  16      480.27      393.86    102.77 o
  -5   4  16      545.96      573.58    107.17 o
  -4   4  16       60.25       76.35     57.78 o
  -3   4  16      194.80      147.34     68.93 o
  -2   4  16      670.95      735.94     73.55 o
  -1   4  16        0.28        1.37     46.62 o
   0   4  16      855.82      864.45     60.98 o
   1   4  16       35.77       57.69     56.13 o
   2   4  16       27.15       23.66     60.42 o
   3   4  16        5.41       17.03     55.13 o
   4   4  16        2.41        8.04     55.59 o
   5   4  16       17.23       35.55     52.89 o
   6   4  16       45.93       30.32     89.66 o
   7   4  16        0.01       -7.40     82.25 o
 -15   5  16       99.44       71.85     84.56 o
 -14   5  16       58.64       53.84     87.36 o
 -13   5  16        2.56      -39.20     61.63 o
 -12   5  16      118.76      120.63     66.81 o
 -11   5  16       86.09      111.50     63.41 o
 -10   5  16        4.75        7.05     64.69 o
  -9   5  16      255.04      268.99     69.17 o
  -8   5  16      221.78      221.46     59.17 o
  -7   5  16      174.86      248.96    102.97 o
  -6   5  16      712.29      747.40    106.57 o
  -5   5  16       10.02       46.73     91.76 o
  -4   5  16     1209.54     1217.81    114.58 o
  -3   5  16       17.83       71.45     98.37 o
  -2   5  16     1021.18     1011.37    107.37 o
  -1   5  16       54.57       71.03     55.22 o
   0   5  16       98.05       98.39     44.28 o
   1   5  16      148.12       40.43     82.75 o
   2   5  16        3.68      -19.61     87.96 o
   3   5  16       18.01       52.73     90.16 o
   4   5  16      300.83      397.13     65.47 o
   5   5  16       26.45       30.74     57.32 o
   6   5  16       75.90       69.95     87.96 o
   7   5  16       10.65       -5.00     89.06 o
 -14   6  16       76.48      119.08     97.96 o
 -13   6  16      253.44      335.59     72.24 o
 -12   6  16        0.15       16.19     62.08 o
 -11   6  16      375.13      430.50     75.80 o
 -10   6  16       10.92       -7.41     56.55 o
  -9   6  16      816.37      739.06     73.68 o
  -8   6  16       15.51       21.04     55.61 o
  -7   6  16       25.75      -13.07     61.94 o
  -6   6  16       21.95       13.98     59.34 o
  -5   6  16       78.25       59.08     52.61 o
  -4   6  16       15.37        8.86     51.06 o
  -3   6  16       28.66        1.20     56.74 o
  -2   6  16        0.40       27.00     43.91 o
  -1   6  16      839.46      848.86     46.73 o
   0   6  16       86.04       76.08     37.78 o
   1   6  16      150.78      219.95     95.06 o
   2   6  16       11.52        9.71     92.36 o
   3   6  16      285.74      210.54     96.76 o
   4   6  16       90.24      119.38     96.16 o
   5   6  16       70.35       54.04     87.66 o
   6   6  16       32.50       31.72     83.16 o
   7   6  16        0.46      -28.12     86.86 o
 -14   7  16        7.35        0.70     90.96 o
 -13   7  16       24.23       -2.10     96.36 o
 -12   7  16       18.66       26.87     64.07 o
 -11   7  16       28.15       20.00     62.54 o
 -10   7  16       87.46       95.56     62.41 o
  -9   7  16       19.59       94.44     59.86 o
  -8   7  16       25.72       52.90     60.29 o
  -7   7  16      261.02      246.44     61.78 o
  -6   7  16      465.89      346.49     63.25 o
  -5   7  16      531.23      574.20     68.37 o
  -4   7  16      399.50      360.14     72.65 o
  -3   7  16       82.93      124.68     61.24 o
  -2   7  16       15.70        9.82     44.79 o
  -1   7  16      156.55      140.39     41.91 o
   0   7  16       66.35       46.32     34.51 o
   1   7  16       21.84       26.32     93.96 o
   2   7  16       48.94       68.15     88.46 o
   3   7  16        3.43       25.72     89.16 o
   4   7  16      135.08      215.24    107.57 o
   5   7  16      159.99      127.08     94.96 o
   6   7  16      112.65      116.38     83.86 o
 -14   8  16      163.31      200.13     93.66 o
 -13   8  16       50.20       -2.00     89.86 o
 -12   8  16       62.77       26.83     66.03 o
 -11   8  16        6.51       13.28     61.35 o
 -10   8  16      243.58      307.72     71.45 o
  -9   8  16        0.18       27.26     65.77 o
  -8   8  16      276.50      268.34     68.05 o
  -7   8  16       45.62       69.13     57.19 o
  -6   8  16        3.64        7.22     60.11 o
  -5   8  16        0.23      -29.02     67.74 o
  -4   8  16        8.36        5.70     60.94 o
  -3   8  16      105.71      106.37     58.14 o
  -2   8  16      375.89      419.14     52.21 o
  -1   8  16      314.92      243.48     43.92 o
   0   8  16      666.89      721.18    104.77 o
   1   8  16      110.42      169.51    100.67 o
   2   8  16      107.38      112.07     98.37 o
   3   8  16      215.32      161.01    100.57 o
   4   8  16        5.94      -11.81     98.67 o
   5   8  16        8.21       28.62    102.47 o
 -13   9  16       30.88       20.21     91.26 o
 -12   9  16       23.17       16.58     65.87 o
 -11   9  16        0.80      -16.78     57.03 o
 -10   9  16        4.91       33.12     58.68 o
  -9   9  16       73.81      122.76     59.86 o
  -8   9  16      453.77      473.80     73.88 o
  -7   9  16       46.81       42.18     57.64 o
  -6   9  16      867.52      788.32     91.76 o
  -5   9  16       10.13       -9.51     65.44 o
  -4   9  16       96.17      117.38     64.54 o
  -3   9  16      110.05      136.76     50.33 o
  -2   9  16      129.70      129.12     50.43 o
  -1   9  16        6.41       17.73     37.19 o
   0   9  16        1.55      -35.42     89.76 o
   1   9  16       51.11      117.48     98.27 o
   2   9  16       12.01        4.90    104.57 o
   3   9  16      185.01      215.54    108.67 o
   4   9  16      187.03      207.54     93.96 o
 -13  10  16        2.90      -36.42     96.46 o
 -12  10  16       69.36       23.82    102.77 o
 -11  10  16       66.00       36.05     60.50 o
 -10  10  16       11.87       -4.73     64.84 o
  -9  10  16       89.94       70.83     64.68 o
  -8  10  16        6.28        3.78     61.12 o
  -7  10  16       32.71       17.81     68.35 o
  -6  10  16       28.19       13.01     72.25 o
  -5  10  16      159.00      143.39     68.05 o
  -4  10  16      109.47      102.07     61.34 o
  -3  10  16       86.50       99.95     49.69 o
  -2  10  16       38.73       44.58     41.83 o
  -1  10  16      165.11      128.59     97.06 o
   0  10  16       10.45       88.06    108.47 o
   1  10  16      218.04      246.96     94.46 o
   2  10  16        9.69      -33.42     85.46 o
   3  10  16      387.19      406.67    110.17 o
 -12  11  16        0.87       -7.81     97.06 o
 -11  11  16       33.86       37.94     61.51 o
 -10  11  16      112.03      104.24     67.54 o
  -9  11  16      295.47      385.38     71.74 o
  -8  11  16       22.67       41.43     72.15 o
  -7  11  16      163.16      163.61     74.55 o
  -6  11  16        0.51       46.23     72.35 o
  -5  11  16      310.20      339.32     76.15 o
  -4  11  16        5.12        5.10     58.44 o
  -3  11  16      193.48      146.26     50.84 o
  -2  11  16        1.76      -33.32    105.37 o
  -1  11  16       35.39       75.75    106.27 o
   0  11  16       13.21       16.31     83.36 o
   1  11  16        2.43       23.82    108.97 o
   2  11  16       10.79       -2.40    109.97 o
 -11  12  16      142.10      169.81    109.77 o
 -10  12  16        1.22       -8.18     59.32 o
  -9  12  16       66.32      120.30     64.73 o
  -8  12  16        1.15       18.81     80.15 o
  -7  12  16      114.32      115.78     73.75 o
  -6  12  16      151.47      165.41     72.95 o
  -5  12  16        3.31       31.72     66.14 o
  -4  12  16      110.41      123.48     63.64 o
  -3  12  16        8.27       -0.49     48.50 o
  -2  12  16      351.25      305.50    103.77 o
  -1  12  16       62.53       79.35    103.87 o
   0  12  16      160.21      169.31    112.37 o
   1  12  16        0.90       48.03    108.27 o
  -9  13  16       27.32       60.14     75.65 o
  -8  13  16       59.35       89.16     81.85 o
  -7  13  16       38.58       18.31     72.75 o
  -6  13  16      135.54      101.17     70.75 o
  -5  13  16       30.74       51.83     65.94 o
  -4  13  16       63.52       92.16     62.84 o
  -3  13  16       13.98       57.04     87.36 o
  -2  13  16       87.32       96.96     96.36 o
  -1  13  16        7.41      -15.81     86.16 o
   0  13  16        4.15       56.54    112.37 o
  -9  14  16      110.76       89.76     85.56 o
  -8  14  16       35.66       15.31     74.55 o
  -7  14  16        0.24      -12.61     75.55 o
  -6  14  16       11.26       11.91     66.34 o
  -5  14  16       48.94       65.84     66.54 o
  -3  14  16       45.05      105.17    109.57 o
  -2  14  16       16.15       28.72    106.17 o
  -8  15  16        8.53       -1.90     85.06 o
  -7  15  16      172.14      102.57     79.65 o
  -6  15  16       33.36       68.05     65.84 o
  -7  16  16       20.51        4.60     70.15 o
 -11   0  17       44.74       98.27     98.17 o
  -9   0  17      625.59      733.69    116.08 o
  -7   0  17      531.09      559.57    116.28 o
  -5   0  17      326.73      339.52    104.17 o
  -3   0  17       68.36        6.50     77.75 o
  -1   0  17      247.85      316.71     88.26 o
   1   0  17      735.65      768.91     97.76 o
   3   0  17       49.57       84.16     70.65 o
   5   0  17      248.81      342.03     81.35 o
 -12   1  17       12.91       42.13     92.86 o
 -11   1  17       35.00       15.41     85.16 o
 -10   1  17       33.24       25.32     69.06 o
  -9   1  17       36.23       42.47     63.51 o
  -8   1  17       23.81       41.22     68.25 o
  -7   1  17      929.94      868.26     80.08 o
  -6   1  17      382.17      366.84     76.02 o
  -5   1  17      372.14      349.61     69.96 o
  -4   1  17     1327.64     1309.02     90.42 o
  -3   1  17      657.80      553.04     72.80 o
  -2   1  17      370.39      392.03     70.46 o
  -1   1  17      216.55      209.73     59.96 o
   0   1  17      225.89      316.85     62.13 o
   1   1  17       87.92      142.11     58.26 o
   2   1  17       23.80       35.89     52.64 o
   3   1  17        0.88       30.33     40.57 o
   4   1  17       29.20       16.79     50.38 o
   5   1  17       21.35       20.81     73.55 o
   6   1  17        2.01        3.30     71.45 o
 -13   2  17       23.30       13.36     67.03 o
 -12   2  17      313.54      263.17     95.36 o
 -11   2  17       12.12      -25.92     88.46 o
 -10   2  17      759.66      695.26    121.98 o
  -9   2  17      142.81      181.38     71.64 o
  -8   2  17      985.84     1013.58     88.45 o
  -7   2  17      102.79      113.28     70.18 o
  -6   2  17        2.85        0.98     60.88 o
  -5   2  17      286.18      228.43     74.04 o
  -4   2  17        0.07       27.00     62.72 o
  -3   2  17       23.31       22.25     62.73 o
  -2   2  17      314.18      289.95     67.40 o
  -1   2  17      282.44      240.32     62.44 o
   0   2  17       63.53       82.07     58.11 o
   1   2  17       28.23       57.65     55.42 o
   2   2  17      197.05      216.30     46.10 o
   3   2  17        2.24        2.76     41.02 o
   4   2  17      129.21      115.84     53.47 o
   5   2  17       17.78       25.62     78.05 o
   6   2  17       38.52       12.81     77.25 o
 -14   3  17       82.90       20.01     97.76 o
 -13   3  17      165.50      152.75     70.13 o
 -12   3  17        6.71      -12.77     59.09 o
 -11   3  17       32.07       77.05    103.07 o
 -10   3  17       26.10        3.80    105.27 o
  -9   3  17      111.41       87.36     96.66 o
  -8   3  17      265.08      266.38    108.87 o
  -7   3  17      284.00      292.19     66.23 o
  -6   3  17       31.22       62.91     63.06 o
  -5   3  17      232.54      243.73     71.75 o
  -4   3  17       83.86      112.78     69.77 o
  -3   3  17       53.74      110.99     66.06 o
  -2   3  17      331.11      438.43     72.80 o
  -1   3  17       56.65       70.69     62.73 o
   0   3  17      477.70      506.19     66.68 o
   1   3  17       98.21      106.28     45.98 o
   2   3  17        9.32        0.12     44.48 o
   3   3  17       43.57       67.12     43.41 o
   4   3  17        4.86       -6.87     52.42 o
   5   3  17       33.15       33.72     88.06 o
   6   3  17       60.32       49.83     81.75 o
 -14   4  17       16.60       44.43     90.36 o
 -13   4  17      350.24      387.74     68.93 o
 -12   4  17       74.67       81.86     62.43 o
 -11   4  17      480.89      496.27     74.20 o
 -10   4  17       19.93        9.97     63.16 o
  -9   4  17      119.67      135.99     83.06 o
  -8   4  17        0.81       10.51    107.07 o
  -7   4  17     1002.05      935.32    119.58 o
  -6   4  17        1.13      -14.81     84.96 o
  -5   4  17       31.74       49.13     94.46 o
  -4   4  17      512.43      458.27     77.71 o
  -3   4  17        0.16       -8.91     61.09 o
  -2   4  17       73.59       69.29     61.57 o
  -1   4  17      136.52      158.74     62.92 o
   0   4  17       57.05       51.81     48.19 o
   1   4  17      159.40      202.55     60.46 o
   2   4  17      146.37      151.07     61.61 o
   3   4  17      576.77      627.79     72.32 o
   4   4  17      131.52      125.71     57.98 o
   5   4  17      373.10      383.05    101.27 o
   6   4  17       28.10       13.61     86.06 o
 -14   5  17       23.47      -54.24     99.87 o
 -13   5  17        0.50       14.51     90.86 o
 -12   5  17       30.34       36.03     66.08 o
 -11   5  17        5.94      -20.35     62.45 o
 -10   5  17       23.12      -11.38     54.60 o
  -9   5  17       23.34        6.79     62.92 o
  -8   5  17      278.02      263.70     66.27 o
  -7   5  17      193.12      235.16    111.67 o
  -6   5  17      768.05      790.12    119.78 o
  -5   5  17      365.59      506.24    113.58 o
  -4   5  17      180.61      220.05    104.87 o
  -3   5  17      712.60      698.46    116.28 o
  -2   5  17       72.73       85.96     93.66 o
  -1   5  17      334.46      427.68     77.35 o
   0   5  17       12.42       11.60     56.71 o
   1   5  17        9.91       10.28     63.36 o
   2   5  17      114.30      182.72     59.84 o
   3   5  17       50.75       63.49     59.17 o
   4   5  17       25.02       18.09     60.81 o
   5   5  17       42.66       -1.40     84.06 o
   6   5  17        6.70        9.11     82.75 o
 -14   6  17      147.46      172.21     99.47 o
 -13   6  17        8.69       79.15    102.57 o
 -12   6  17      397.10      463.49     73.63 o
 -11   6  17        3.59       27.40     59.93 o
 -10   6  17      118.45      133.52     64.32 o
  -9   6  17       43.00      -12.90     58.08 o
  -8   6  17        2.86       38.99     62.11 o
  -7   6  17       98.89       86.78     59.23 o
  -6   6  17      260.17      314.64     64.66 o
  -5   6  17      197.76      189.36     60.23 o
  -4   6  17      250.78      252.86     54.68 o
  -3   6  17       62.42       94.39     51.15 o
  -2   6  17       93.70      110.24     47.73 o
  -1   6  17       57.83       41.00     42.21 o
   0   6  17      106.57      152.20     98.27 o
   1   6  17       24.05       27.42     78.15 o
   2   6  17       39.48       81.45     95.16 o
   3   6  17        0.16       31.42     91.26 o
   4   6  17      219.63      219.55     96.66 o
   5   6  17        5.56      -19.91     82.55 o
   6   6  17       56.90       29.42     85.36 o
 -14   7  17        0.96      -32.42     89.86 o
 -13   7  17        0.18       -6.90    104.67 o
 -12   7  17        0.80       16.88     64.86 o
 -11   7  17       15.00      -12.77     58.63 o
 -10   7  17        0.59      -15.96     65.75 o
  -9   7  17      156.13      132.12     66.09 o
  -8   7  17        0.64       11.14     58.61 o
  -7   7  17       35.26       73.29     62.98 o
  -6   7  17       24.31       41.01     59.44 o
  -5   7  17      181.97      217.49     60.16 o
  -4   7  17        2.00       -0.46     52.85 o
  -3   7  17      394.09      374.45     67.14 o
  -2   7  17      543.28      548.75     56.79 o
  -1   7  17      184.36      166.68     42.80 o
   0   7  17      132.12      129.29     85.36 o
   1   7  17        0.10       22.72     99.27 o
   2   7  17        0.17      -13.41    100.47 o
   3   7  17       73.53      116.68    100.07 o
   4   7  17       68.90      102.47     90.26 o
   5   7  17        8.99       33.62     89.56 o
 -13   8  17      120.27      165.61    104.77 o
 -12   8  17        6.54       18.61     97.36 o
 -11   8  17      112.83      139.17     64.99 o
 -10   8  17        9.92       14.54     57.50 o
  -9   8  17      146.33      166.98     62.24 o
  -8   8  17       46.70       67.73     58.20 o
  -7   8  17      191.19      195.01     66.15 o
  -6   8  17      116.95      111.09     55.59 o
  -5   8  17       32.32       20.11     53.16 o
  -4   8  17        0.39       -5.30     60.94 o
  -3   8  17        5.08       33.92     54.14 o
  -2   8  17        2.35       22.69     42.48 o
  -1   8  17      100.16      183.12     98.17 o
   0   8  17        3.51       48.53     82.75 o
   1   8  17      405.47      505.53    114.28 o
   2   8  17        4.49      -44.53    101.47 o
   3   8  17      346.12      377.15    111.47 o
   4   8  17       10.51      -25.92    101.57 o
 -12   9  17       39.18       19.01     94.06 o
 -11   9  17        4.86      -31.10     68.78 o
 -10   9  17       20.17        3.56     64.62 o
  -9   9  17        0.09        8.01     65.32 o
  -8   9  17        1.87        7.21     59.38 o
  -7   9  17       41.01       83.13     62.48 o
  -6   9  17       23.34      -12.47     56.79 o
  -5   9  17       10.83       28.02     63.14 o
  -4   9  17       10.49       42.13     59.54 o
  -3   9  17       17.11       62.44     51.23 o
  -2   9  17        1.38       -1.89     45.13 o
  -1   9  17      160.12      148.90    101.27 o
   0   9  17       15.43       30.82     94.96 o
   1   9  17       36.07       -0.60     93.56 o
   2   9  17        1.75      -40.93     96.36 o
   3   9  17       64.08      101.17     89.06 o
 -12  10  17       46.36       61.04     89.76 o
 -11  10  17        3.07       21.21     67.96 o
 -10  10  17       64.02       72.84     68.87 o
  -9  10  17       27.50       32.72     60.30 o
  -8  10  17        1.34       38.23     59.50 o
  -7  10  17        9.76       50.86     62.62 o
  -6  10  17        0.55       -8.71     65.64 o
  -5  10  17       17.21       -1.00     65.04 o
  -4  10  17       42.53       27.82     59.04 o
  -3  10  17       33.38       44.87     47.35 o
  -2  10  17       79.72      162.61     97.36 o
  -1  10  17        3.68       31.32     81.95 o
   0  10  17      124.17      222.75    112.27 o
   1  10  17       10.14        6.70     99.27 o
   2  10  17      198.49      266.58    109.37 o
 -10  11  17        2.68       16.80     58.86 o
  -9  11  17       20.06       -0.13     62.38 o
  -8  11  17       29.50       56.95     63.77 o
  -7  11  17       24.99       -1.00     74.55 o
  -6  11  17       21.03       71.85     67.94 o
  -5  11  17       28.65      -16.01     64.64 o
  -4  11  17      100.39      116.98     62.44 o
  -3  11  17      101.03      136.69    101.97 o
  -2  11  17      100.96      170.11    101.37 o
  -1  11  17        2.96       -5.50    110.07 o
   0  11  17      129.45      184.62     92.46 o
   1  11  17       26.13       25.82    104.97 o
 -10  12  17       66.59       36.42     81.05 o
  -9  12  17      127.00      197.68     66.70 o
  -8  12  17      104.97      120.68     73.95 o
  -7  12  17       42.24       79.05     77.45 o
  -6  12  17        7.06       35.72     69.65 o
  -5  12  17       23.08       10.31     63.64 o
  -4  12  17       43.61       13.71     58.94 o
  -3  12  17       52.83       23.92    106.47 o
  -2  12  17        0.51       38.03    104.37 o
  -1  12  17       11.90       41.33     87.26 o
  -9  13  17        0.13      -56.84     82.95 o
  -8  13  17        0.36      -12.71     76.55 o
  -7  13  17       98.75       40.13     76.05 o
  -6  13  17        9.04       41.33     72.05 o
  -5  13  17      385.28      350.73     74.35 o
  -3  13  17      186.40      245.26    114.88 o
  -8  14  17       30.55       48.93     83.26 o
  -7  14  17       97.62      110.47     77.35 o
  -6  14  17       18.63       32.92     66.64 o
  -8  15  17        7.94       -7.00     69.75 o
  -7  15  17        6.01      -13.41     69.45 o
 -10   0  18      172.59      298.70    111.57 o
  -8   0  18      102.07      158.10     84.46 o
  -6   0  18       28.88       67.14    104.07 o
  -4   0  18      344.20      296.50     90.76 o
  -2   0  18        1.29       43.43     95.26 o
   0   0  18      126.81      105.87     88.06 o
   2   0  18      286.16      337.12     83.26 o
 -12   1  18       41.73      -21.81    106.77 o
 -11   1  18      507.92      458.50    102.37 o
 -10   1  18      185.22      152.54     74.54 o
  -9   1  18      137.16      131.38     62.90 o
  -8   1  18       35.31       23.12     62.75 o
  -7   1  18      223.90      186.29     67.23 o
  -6   1  18      103.52      111.45     66.79 o
  -5   1  18      416.10      430.72    148.15 o
  -4   1  18       67.70       87.95     71.47 o
  -3   1  18      447.68      458.25     73.09 o
  -2   1  18      308.16      324.24     67.98 o
  -1   1  18      316.18      260.64     68.51 o
   0   1  18      264.63      282.95     66.38 o
   1   1  18        6.38      -14.18     54.84 o
   2   1  18       14.30       44.95     54.09 o
   3   1  18        0.26        0.30     50.81 o
   4   1  18       27.44        7.50     72.55 o
   5   1  18        0.06      -11.91     72.15 o
 -13   2  18        0.61       -0.20     92.86 o
 -12   2  18       10.93       -7.40     91.36 o
 -11   2  18        2.29       47.93     99.87 o
 -10   2  18      204.51      176.82    110.97 o
  -9   2  18      911.23      945.26     87.11 o
  -8   2  18      359.69      349.91     72.67 o
  -7   2  18     1090.60     1086.14    100.12 o
  -6   2  18        7.00       11.20     66.61 o
  -5   2  18      403.98      456.14     75.20 o
  -4   2  18        2.91       -5.81     66.71 o
  -3   2  18      134.70      152.41     68.07 o
  -2   2  18        0.59       -2.65     65.76 o
  -1   2  18       73.70       62.53     59.23 o
   0   2  18        3.34        4.07     56.99 o
   1   2  18      183.68      249.48     60.84 o
   2   2  18        0.25        9.22     53.48 o
   3   2  18      205.84      228.98     47.33 o
   4   2  18        2.04       37.72     80.95 o
   5   2  18       86.58      125.88     81.75 o
 -13   3  18      190.15      148.30    110.07 o
 -12   3  18       92.07      101.85     70.05 o
 -11   3  18       87.48      109.67    107.27 o
 -10   3  18      313.19      239.36     96.76 o
  -9   3  18       72.02       47.93    107.17 o
  -8   3  18        6.64      -12.81     92.66 o
  -7   3  18       38.89      -14.45     59.82 o
  -6   3  18      130.94      188.36     69.86 o
  -5   3  18      261.74      261.27     75.27 o
  -4   3  18        0.69       29.71     61.16 o
  -3   3  18      192.07      192.92     65.54 o
  -2   3  18      213.80      231.73     67.72 o
  -1   3  18       30.35       46.77     64.80 o
   0   3  18      458.27      466.51     68.75 o
   1   3  18      100.39       99.17     58.89 o
   2   3  18       44.58       56.28     43.99 o
   3   3  18      161.61      204.53     60.89 o
   4   3  18        2.85       10.30     56.79 o
   5   3  18       17.72       60.84     76.85 o
   6   3  18       12.21      -10.21     77.15 o
 -13   4  18       50.55       42.23     97.96 o
 -12   4  18       63.54       66.48     64.30 o
 -11   4  18       11.59        2.20     62.79 o
 -10   4  18      237.15      273.77     71.33 o
  -9   4  18       30.05       17.71    101.87 o
  -8   4  18     1655.62     1836.82    155.10 o
  -7   4  18        6.05      -32.72    101.17 o
  -6   4  18      405.60      498.53    119.28 o
  -5   4  18       75.04       95.66     99.37 o
  -4   4  18      151.22      231.63     71.26 o
  -3   4  18       24.47       21.12     62.22 o
  -2   4  18       40.69       16.72     64.17 o
  -1   4  18        2.88       12.45     64.01 o
   0   4  18       64.67       66.84     91.16 o
   1   4  18       12.15       15.43     62.43 o
   2   4  18       28.28        6.06     58.33 o
   3   4  18       28.71       50.91     61.92 o
   4   4  18       80.85       66.23     58.83 o
   5   4  18        3.59       34.02     89.96 o
   6   4  18      112.75      103.57     90.96 o
 -13   5  18       79.04       62.84     93.56 o
 -12   5  18       46.96       89.29     67.71 o
 -11   5  18       58.35       72.80     68.86 o
 -10   5  18      123.61      109.90     65.08 o
  -9   5  18       70.16       61.92     57.10 o
  -8   5  18        1.41      -22.03     61.38 o
  -7   5  18        3.81      -16.41    107.77 o
  -6   5  18        9.46      -59.14    102.27 o
  -5   5  18       82.91       83.16     80.65 o
  -4   5  18      265.80      290.99    112.27 o
  -3   5  18       90.39      118.58     99.27 o
  -2   5  18      449.80      534.15    113.98 o
  -1   5  18      335.98      359.84    103.87 o
   0   5  18      247.22      258.71     66.96 o
   1   5  18      106.28      103.67     66.35 o
   2   5  18        1.08        6.06     64.73 o
   3   5  18      175.57      140.87     65.56 o
   4   5  18       34.36       33.22     57.12 o
   5   5  18        0.75        6.60     81.95 o
 -13   6  18      126.04      169.01    108.17 o
 -12   6  18        7.49        5.82     63.17 o
 -11   6  18      121.05      136.72     69.20 o
 -10   6  18       21.44       10.07     62.03 o
  -9   6  18      428.55      385.49     70.67 o
  -8   6  18       70.11       57.52     61.44 o
  -7   6  18      465.23      490.70     68.59 o
  -6   6  18        1.24       10.14     57.52 o
  -5   6  18      259.82      320.04     64.29 o
  -4   6  18       23.02       36.94     50.27 o
  -3   6  18      294.21      323.53     56.15 o
  -2   6  18      107.91      140.67     48.80 o
  -1   6  18       32.19        0.04     39.30 o
   0   6  18       23.20       33.16     70.18 o
   1   6  18       32.84       48.23     61.13 o
   2   6  18        1.18       21.87     63.10 o
   3   6  18      160.50      220.95     68.17 o
   4   6  18        0.05       41.99     60.01 o
 -12   7  18      100.31       92.86    106.67 o
 -11   7  18       53.18       44.37     67.33 o
 -10   7  18       66.50       82.99     62.83 o
  -9   7  18       39.42        0.07     58.88 o
  -8   7  18        3.17      -12.55     56.26 o
  -7   7  18        8.67       22.56     54.03 o
  -6   7  18      209.46      162.60     60.26 o
  -5   7  18       84.77      106.71     54.04 o
  -4   7  18       88.22      117.36     54.17 o
  -3   7  18      121.11      135.67     52.07 o
  -2   7  18       85.66       67.83     44.02 o
  -1   7  18      289.36      335.62    109.77 o
   0   7  18       32.04       50.13     86.06 o
   1   7  18       78.43       91.46     93.26 o
   2   7  18       80.30      158.20     97.16 o
   3   7  18       94.88      112.47     89.56 o
   4   7  18        8.34       15.26     65.07 o
 -12   8  18        6.89       57.34    105.67 o
 -11   8  18       67.37       53.69     66.83 o
 -10   8  18       55.50       65.34     66.80 o
  -9   8  18       72.40      103.76     65.79 o
  -8   8  18      355.29      407.48     68.63 o
  -7   8  18        2.53        9.46     56.68 o
  -6   8  18      601.92      609.65     70.43 o
  -5   8  18       13.80       24.83     50.66 o
  -4   8  18      281.98      369.28     58.69 o
  -3   8  18        7.21        6.60     53.74 o
  -1   8  18        1.76       15.41    104.27 o
   0   8  18        7.35       40.83     82.25 o
   1   8  18        0.72      -30.62     98.17 o
   2   8  18        1.08      -43.23     94.66 o
   3   8  18       20.36      -25.82     95.36 o
 -11   9  18        1.31       -5.39     64.50 o
 -10   9  18       55.70       43.90     63.20 o
  -9   9  18        0.03        8.56     60.31 o
  -8   9  18       21.79       16.58     62.07 o
  -7   9  18        1.54       27.38     56.25 o
  -6   9  18       63.40       17.43     53.34 o
  -5   9  18      129.79      124.01     53.42 o
  -4   9  18       79.01       94.56     60.14 o
  -3   9  18       90.47       92.56     54.64 o
  -2   9  18      436.07      582.79    118.18 o
  -1   9  18       20.95       61.14    107.97 o
   0   9  18      125.21      188.22     95.36 o
   1   9  18        0.13      -60.74     90.36 o
   2   9  18       71.02       71.15     91.46 o
 -10  10  18        4.06       32.62     74.95 o
  -9  10  18       87.58      130.60     65.81 o
  -8  10  18        0.80      -17.58     62.85 o
  -7  10  18      110.93      175.69     61.06 o
  -6  10  18       31.28       66.83     55.80 o
  -5  10  18      140.16      167.21     67.44 o
  -4  10  18       10.51       31.42     60.34 o
  -2  10  18        2.66        4.50    105.87 o
  -1  10  18        2.22      -15.01     99.37 o
   0  10  18        6.36       -4.60    110.87 o
 -10  11  18        8.01       41.43     83.86 o
  -9  11  18       34.54       67.94     70.95 o
  -8  11  18      141.27      109.01     59.51 o
  -7  11  18        9.72       27.67     61.02 o
  -6  11  18        1.33      -25.02     66.74 o
  -5  11  18       77.62       39.33     60.84 o
  -2  11  18       11.55       50.93    101.47 o
  -1  11  18      391.35      378.75    114.08 o
  -9  12  18       51.93       39.63     79.45 o
  -8  12  18       77.92      114.28     75.55 o
  -7  12  18       45.67       12.81     70.65 o
  -6  12  18       50.73       79.05     65.94 o
  -8  13  18        1.02       32.32     78.65 o
  -7  13  18       62.54        9.61     68.95 o
  -8  14  18       18.55        1.10     69.35 o
 -11   0  19        6.12       32.62    106.77 o
  -9   0  19        3.05       78.65    106.27 o
  -7   0  19       47.48       35.72     97.06 o
  -5   0  19       41.93       87.26     89.86 o
  -3   0  19      871.26      794.93    120.18 o
  -1   0  19      165.66      264.78     88.56 o
   1   0  19       44.47       42.63     79.75 o
 -12   1  19      192.44      173.72    115.78 o
 -11   1  19       15.42      -17.21     91.06 o
 -10   1  19       59.05      123.99     75.91 o
  -9   1  19      257.31      405.54     83.59 o
  -8   1  19       48.32      120.48     77.88 o
  -7   1  19       44.03       -5.58     66.08 o
  -6   1  19      336.29      331.17     79.07 o
  -5   1  19        2.95      -15.24     66.21 o
  -4   1  19        9.31       16.04     66.35 o
  -3   1  19      104.24      100.04     60.69 o
  -2   1  19       95.61      133.72     67.68 o
  -1   1  19       30.00       27.68     64.81 o
   0   1  19       66.48       88.78     61.56 o
   1   1  19      270.95      277.83     61.51 o
   2   1  19      161.77      139.11     57.84 o
   3   1  19       81.80       73.05     75.45 o
 -12   2  19       12.57       90.46     95.46 o
 -11   2  19        0.08       19.91    111.57 o
 -10   2  19       26.33      107.57     92.46 o
  -9   2  19       22.18       39.89     72.96 o
  -8   2  19      342.00      380.38     82.80 o
  -7   2  19      116.99       96.63     64.03 o
  -6   2  19      114.53      124.02     72.03 o
  -5   2  19        8.27      -12.68     66.29 o
  -4   2  19      433.96      448.71     73.46 o
  -3   2  19        7.64       23.05     67.38 o
  -2   2  19      265.53      308.85     70.57 o
  -1   2  19        5.53       31.30     60.69 o
   0   2  19      157.13      220.49     61.91 o
   1   2  19        9.93       -8.16     57.05 o
   2   2  19        3.39       14.54     55.30 o
   3   2  19        0.78      -28.12     78.15 o
   4   2  19       16.71       29.62     80.75 o
   5   2  19        3.81       44.73     76.35 o
 -12   3  19       10.72       36.52    110.57 o
 -11   3  19       67.42       80.45     91.46 o
 -10   3  19       67.72       71.65    110.27 o
  -9   3  19        6.57       -7.91     91.76 o
  -8   3  19      284.16      308.60     95.76 o
  -7   3  19      171.80      162.51     68.99 o
  -6   3  19      185.09      216.71     73.37 o
  -5   3  19       10.00      -11.50     64.44 o
  -4   3  19       12.13      -34.58     71.31 o
  -3   3  19       28.38       67.03     66.13 o
  -2   3  19       98.69       73.85     60.99 o
  -1   3  19      165.19      177.62     68.39 o
   0   3  19      116.55      148.09     62.82 o
   1   3  19      122.76      123.79     57.99 o
   2   3  19      109.19       65.24     88.76 o
   3   3  19      199.27      213.23     63.95 o
   4   3  19       41.14       47.53     79.55 o
   5   3  19        0.32        4.50     78.95 o
 -12   4  19       22.99       68.35    108.17 o
 -11   4  19       10.87        7.80     62.00 o
 -10   4  19        0.01      -13.51     59.41 o
  -9   4  19      185.70      151.00    112.67 o
  -8   4  19        4.52      -13.91    106.27 o
  -7   4  19      289.65      366.44    118.68 o
  -6   4  19      182.81      202.13    110.17 o
  -5   4  19      160.77      157.40    100.47 o
  -4   4  19        0.52      -10.71     88.26 o
  -3   4  19      443.96      559.67    104.27 o
  -2   4  19       35.91       22.72     87.96 o
  -1   4  19       48.70      103.07     99.37 o
   0   4  19        8.47       14.21     94.46 o
   1   4  19        5.46      -19.21     90.86 o
   2   4  19       17.06       41.39     63.94 o
   3   4  19       16.74        2.63     59.69 o
   4   4  19        0.35       42.53     87.76 o
   5   4  19      131.08      149.30     84.36 o
 -12   5  19      134.98      199.13     97.06 o
 -11   5  19      422.70      447.65     70.73 o
 -10   5  19      217.37      230.73     72.62 o
  -9   5  19       92.50       56.38     59.65 o
  -8   5  19        6.89       25.15     59.61 o
  -7   5  19      114.21       75.65     92.86 o
  -6   5  19        7.50       17.11     93.76 o
  -5   5  19       11.90       34.92    104.57 o
  -4   5  19       31.30       55.24    104.97 o
  -3   5  19        4.61       43.03     93.96 o
  -2   5  19       77.98      108.37    107.07 o
  -1   5  19       28.99       54.74     87.96 o
   0   5  19       21.99       94.96     98.77 o
   1   5  19        1.60       20.03     66.04 o
   2   5  19       27.41       67.54     62.72 o
   3   5  19       43.12       58.47     59.08 o
   4   5  19        0.16        8.61     91.46 o
 -11   6  19       31.52       45.08     58.80 o
 -10   6  19      119.22      108.68     67.76 o
  -9   6  19       12.41       12.84     62.05 o
  -8   6  19      177.53      204.91     63.92 o
  -7   6  19        7.74       45.33     58.71 o
  -6   6  19      596.95      727.57     73.68 o
  -5   6  19        0.55        0.68     53.14 o
  -4   6  19      140.52      206.71     56.38 o
  -3   6  19        1.24       -3.64     50.24 o
  -2   6  19      187.53      236.77     49.84 o
  -1   6  19       16.80       33.22     97.76 o
   0   6  19       49.37       76.29     65.23 o
   1   6  19        1.86       25.16     63.00 o
   2   6  19       60.44       50.63     67.50 o
   3   6  19       19.48       56.48     63.84 o
 -11   7  19       78.20      109.67     78.05 o
 -10   7  19       39.66       13.98     61.23 o
  -9   7  19       12.30       26.54     73.50 o
  -8   7  19       29.29       44.15     64.68 o
  -7   7  19       17.75      -23.29     58.04 o
  -6   7  19       27.84        8.60     59.34 o
  -5   7  19       19.20       16.95     52.50 o
  -4   7  19        0.39      -36.20     51.71 o
  -3   7  19       44.33       -4.99     47.02 o
  -2   7  19       36.47       89.46    107.67 o
  -1   7  19        8.36       45.83     85.86 o
   0   7  19       62.89       85.21     64.80 o
   1   7  19        1.43       13.21     65.78 o
   2   7  19       69.66       55.11     62.71 o
   3   7  19        0.26       29.22     89.06 o
 -10   8  19        8.43       14.10     61.68 o
  -9   8  19       41.09       25.55     63.37 o
  -8   8  19        7.71       37.84     64.81 o
  -7   8  19      258.94      215.76     61.57 o
  -6   8  19       10.89       16.73     57.37 o
  -5   8  19      123.02      175.65     57.16 o
  -4   8  19       15.20       55.88     50.88 o
  -3   8  19       62.30       81.65    106.77 o
  -2   8  19       40.22       64.04    107.87 o
  -1   8  19       29.54       46.23    102.67 o
   0   8  19       41.73       61.54     88.06 o
   1   8  19       28.10       19.01     90.76 o
 -10   9  19       73.88      146.60     85.26 o
  -9   9  19      124.59      115.58     81.25 o
  -8   9  19       28.62       78.29     64.96 o
  -7   9  19       96.05      133.70     61.33 o
  -6   9  19       17.62       34.51     56.58 o
  -5   9  19        9.04       39.95     51.05 o
  -4   9  19       20.02        2.47     51.44 o
  -1   9  19       73.30      130.39    110.17 o
  -9  10  19       14.26       23.62     78.85 o
  -8  10  19       16.27        1.90     70.35 o
  -7  10  19       19.62      -16.41     67.44 o
  -6  10  19       44.97       50.73     55.36 o
  -5  10  19       15.63       21.14     53.70 o
  -9  11  19        4.39       46.93     75.65 o
  -8  11  19       47.07       31.22     71.65 o
  -7  11  19       17.20       22.61     68.95 o
  -6  11  19        5.87       24.02     61.74 o
  -8  12  19       58.47       91.46     76.05 o
  -7  12  19        6.73      -20.71     69.55 o
  -8  13  19        4.32       22.82     70.15 o
 -10   0  20      328.46      274.28    110.67 o
  -8   0  20        7.42       48.93     91.46 o
  -6   0  20       20.87       11.21     99.97 o
  -4   0  20      444.93      518.54    116.28 o
  -2   0  20      727.17      694.16    116.98 o
   0   0  20      258.34      292.79     94.56 o
   2   0  20       35.77       82.85     79.05 o
 -11   1  20       67.51      110.37    111.67 o
 -10   1  20       90.48      147.82     75.81 o
  -9   1  20      176.09      161.32     75.36 o
  -8   1  20      302.80      323.53     73.40 o
  -7   1  20        1.10       16.98     75.46 o
  -6   1  20      279.69      220.90     76.03 o
  -5   1  20       46.52       52.79     67.63 o
  -4   1  20       52.29       51.32     70.59 o
  -3   1  20       23.52       16.50     64.82 o
  -2   1  20       44.89      102.40     62.08 o
  -1   1  20       11.91       26.39     59.08 o
   0   1  20      245.87      326.28     68.67 o
   1   1  20       52.95       79.94     60.64 o
   2   1  20       97.00       81.02     56.60 o
 -11   2  20      168.15      166.51    106.77 o
 -10   2  20       48.62       59.14    116.78 o
  -9   2  20       41.64       72.04     81.36 o
  -8   2  20      166.74      172.37     73.68 o
  -7   2  20        1.78       -3.22     70.18 o
  -6   2  20        0.68      -13.53     75.85 o
  -5   2  20      188.33      232.00     75.17 o
  -4   2  20       25.65       41.44     64.78 o
  -3   2  20      295.17      316.09     78.21 o
  -2   2  20       14.10       23.39     62.87 o
  -1   2  20      149.57      163.58     67.19 o
   0   2  20       60.88       29.59     60.56 o
   1   2  20      157.89      181.33     63.95 o
   2   2  20       13.19       40.73     81.95 o
 -11   3  20       21.05       17.51    114.58 o
 -10   3  20        5.20        3.10     94.16 o
  -9   3  20      313.83      355.84    106.17 o
  -8   3  20      137.18      149.30     95.66 o
  -7   3  20        6.95       25.02     72.34 o
  -6   3  20       55.50       70.95     75.00 o
  -5   3  20       29.76       -3.48     68.58 o
  -4   3  20       27.78       41.20     71.89 o
  -3   3  20        1.64      -22.12     67.49 o
  -2   3  20        0.64        1.81     59.83 o
  -1   3  20        0.09       20.48     66.08 o
   0   3  20       64.74       83.35     63.13 o
   1   3  20      108.67       80.79     59.61 o
   2   3  20       35.33       26.92     84.56 o
 -11   4  20        3.90      -13.51     71.75 o
 -10   4  20        5.17        0.53     63.93 o
  -9   4  20       45.75       76.85    115.08 o
  -8   4  20      165.25      174.62    117.98 o
  -7   4  20       40.45        2.10    111.27 o
  -6   4  20      209.32      283.69     95.56 o
  -5   4  20       28.27        2.50    106.37 o
  -4   4  20      205.16      218.74    111.87 o
  -3   4  20      113.07       74.65    103.47 o
  -2   4  20      215.47      188.42     92.76 o
  -1   4  20       29.04        2.10     95.76 o
   0   4  20       20.93      -27.62     91.36 o
   1   4  20       16.32       11.61     84.96 o
   2   4  20       15.63       31.62     85.26 o
   3   4  20        3.12        9.21     81.85 o
 -10   5  20       59.65       47.65     66.75 o
  -9   5  20       17.57       57.92     59.38 o
  -8   5  20      275.38      228.86     66.05 o
  -7   5  20      174.61      121.48    108.77 o
  -6   5  20      218.22      260.87    119.08 o
  -5   5  20       34.44       74.75    101.67 o
  -4   5  20       11.72       15.61     89.16 o
  -3   5  20       40.44       57.74     91.16 o
  -2   5  20       14.46       51.33    102.87 o
  -1   5  20       28.93       73.95     88.16 o
   0   5  20       45.98       49.73     88.96 o
   1   5  20        4.13       65.14     88.16 o
   2   5  20       10.13        9.19     60.64 o
 -10   6  20       14.63        1.20     82.95 o
  -9   6  20        6.52       51.46     59.50 o
  -8   6  20       16.98      -28.85     58.61 o
  -7   6  20        3.27       32.51     55.38 o
  -6   6  20       16.26       -0.58     58.78 o
  -5   6  20        2.77        1.39     52.17 o
  -4   6  20       63.05       55.35     53.65 o
  -3   6  20      202.20      265.03     55.31 o
  -2   6  20       17.77      -29.82     87.76 o
  -1   6  20      169.32      230.65    110.47 o
   0   6  20        8.63       19.31    100.47 o
   1   6  20        2.40        7.26     69.90 o
   2   6  20       30.70      -18.61     83.66 o
   3   6  20        8.45       43.73     83.16 o
 -10   7  20       36.53       60.74     81.25 o
  -9   7  20      112.45       96.46     82.35 o
  -8   7  20        8.78       31.78     61.90 o
  -7   7  20      152.66      156.95     60.64 o
  -6   7  20       30.55       47.44     55.46 o
  -5   7  20       75.13       89.31     56.33 o
  -4   7  20       73.58       68.25     54.76 o
  -3   7  20        1.98       16.61    111.07 o
  -2   7  20        0.46       28.02    102.27 o
  -1   7  20        0.42      -33.22     99.47 o
   0   7  20       23.04       42.83     89.06 o
   1   7  20       20.98       14.81     86.76 o
   2   7  20       45.21       27.22     96.56 o
 -10   8  20       10.83       29.42     72.55 o
  -9   8  20        2.08      -13.61     71.25 o
  -8   8  20       70.81       46.63     77.35 o
  -7   8  20        0.60       -6.72     56.45 o
  -6   8  20      151.51      165.01     58.16 o
  -5   8  20        4.11      -12.79     53.56 o
  -4   8  20      100.54      167.11    118.58 o
  -3   8  20       19.50       15.11    112.27 o
  -2   8  20      181.54      171.91    113.48 o
  -1   8  20       25.40       40.03     95.96 o
   0   8  20        3.17        2.40     90.16 o
   1   8  20       24.57       90.36     91.36 o
  -9   9  20        0.64      -36.42     78.85 o
  -8   9  20      133.61      112.27     75.35 o
  -7   9  20       39.46        5.00     67.24 o
  -6   9  20       40.40       75.45     65.84 o
  -9  10  20       27.28       60.84     73.55 o
  -8  10  20       10.64       18.41     67.74 o
  -7  10  20       16.21        0.50     64.44 o
  -6  10  20        4.89      -28.72     63.64 o
  -8  11  20       66.77       31.42     70.35 o
  -7  11  20       77.67       15.61     66.14 o
  -9   0  21       67.44      159.91    116.78 o
  -7   0  21       26.64       29.52    110.77 o
  -5   0  21        5.47       36.92    102.47 o
  -3   0  21      485.26      555.57    106.17 o
  -1   0  21       69.46      108.77     89.26 o
   1   0  21       81.71       88.96     85.96 o
  -9   1  21       81.05      139.81     75.61 o
  -8   1  21      100.63       35.02     73.96 o
  -7   1  21        2.50        0.13     76.56 o
  -6   1  21       72.64       80.24     71.92 o
  -5   1  21      109.80      135.31     75.37 o
  -4   1  21       41.68      109.17     75.70 o
  -3   1  21       26.35       55.42     66.62 o
  -2   1  21        0.16       -0.83     66.62 o
  -1   1  21       33.22       60.02     65.74 o
   0   1  21        0.51        6.23     59.01 o
   1   1  21        1.89        0.02     57.52 o
  -9   2  21        0.81      -15.71     71.71 o
  -8   2  21       11.11       45.93     81.02 o
  -7   2  21        3.89       46.01     70.01 o
  -6   2  21       28.14       42.78     74.32 o
  -5   2  21        1.71       25.25     77.44 o
  -4   2  21       78.60       78.01     69.98 o
  -3   2  21        1.89        9.43     66.59 o
  -2   2  21       39.95       26.12     68.89 o
  -1   2  21       58.97      105.65     66.14 o
   0   2  21       10.59       20.78     59.36 o
   1   2  21       52.25       58.29     60.52 o
  -8   3  21      244.35      272.98    104.17 o
  -7   3  21       50.64       81.25    112.67 o
  -6   3  21       76.63       68.13     69.51 o
  -5   3  21      108.18      109.69     75.03 o
  -4   3  21      111.31      149.23     69.04 o
  -3   3  21       11.83       15.29     64.94 o
  -2   3  21        5.22      -22.36     65.79 o
  -1   3  21        2.30       30.96     67.58 o
   0   3  21       24.81       29.08     62.34 o
   1   3  21       12.14       34.42     91.56 o
   2   3  21       10.93       -4.60     80.75 o
 -10   4  21        0.93      -32.42     81.45 o
  -8   4  21        4.37       -5.90    114.38 o
  -7   4  21       60.87       28.82     98.47 o
  -6   4  21        8.59       47.43    114.38 o
  -5   4  21        0.44        3.80    107.17 o
  -4   4  21        7.77       91.26    105.27 o
  -3   4  21       52.61      141.39    111.57 o
  -2   4  21        4.07      -19.51     91.56 o
  -1   4  21      114.19      110.87     92.36 o
   0   4  21        9.85       -8.11     89.06 o
   1   4  21       87.45       81.05     93.46 o
   2   4  21        0.11       -9.51     84.76 o
 -10   5  21       48.52       39.73     86.16 o
  -9   5  21      236.70      145.30     76.45 o
  -8   5  21        2.24       35.72     76.45 o
  -7   5  21       16.17       96.36    119.28 o
  -6   5  21       38.25       66.44     95.26 o
  -5   5  21      117.37      180.92    105.77 o
  -4   5  21        0.26        7.30    102.77 o
  -3   5  21       88.61       92.06     89.56 o
  -2   5  21        9.43       40.03    107.77 o
  -1   5  21       17.12       22.61     96.86 o
   0   5  21        0.02      -45.23     94.76 o
   1   5  21        2.43        1.10     96.26 o
   2   5  21        0.11      -10.41     87.36 o
  -9   6  21        2.12      -48.03     80.05 o
  -8   6  21        1.25       47.03     74.75 o
  -7   6  21        6.52       19.51     71.85 o
  -6   6  21       21.60       37.54     53.64 o
  -5   6  21        1.64        5.38     55.09 o
  -4   6  21       91.63       46.63    113.78 o
  -3   6  21        2.90       81.55    111.57 o
  -2   6  21      174.89      173.82     95.66 o
  -1   6  21        6.95       10.31     99.07 o
   0   6  21       10.96       -4.60     94.96 o
   1   6  21        0.06       33.92     86.06 o
  -9   7  21        1.23      -36.12     77.55 o
  -8   7  21       64.11        5.90     70.85 o
  -7   7  21       65.27       38.03     71.85 o
  -6   7  21      117.63       87.76     63.34 o
  -5   7  21       70.86       92.16     61.14 o
  -9   8  21        4.88       22.72     72.75 o
  -8   8  21       25.92       -2.20     77.65 o
  -7   8  21       11.16       29.82     70.05 o
  -6   8  21       47.69       45.33     63.54 o
  -8   9  21        0.34      -15.11     70.85 o
  -7   9  21      100.71      123.28     72.75 o
  -8  10  21        9.63       19.91     66.94 o
  -6   0  22      114.74      153.10    108.67 o
  -4   0  22        9.73      -39.13     98.37 o
  -2   0  22       66.20       30.92    103.17 o
   0   0  22      217.08      281.89     96.26 o
  -7   1  22       19.35       24.42     94.46 o
  -6   1  22       63.65       66.85     73.38 o
  -5   1  22       43.74       -4.41     78.66 o
  -4   1  22      239.37      308.73     74.03 o
  -3   1  22       96.00      164.90     77.84 o
  -2   1  22       42.04       13.13     71.59 o
  -1   1  22       40.11       48.86     65.08 o
   0   1  22       11.63       18.99     61.49 o
   1   1  22       27.05       39.43     83.16 o
  -6   2  22       20.43        8.14     69.75 o
  -5   2  22       19.71       22.65     75.10 o
  -4   2  22       25.74       33.72     66.09 o
  -3   2  22       36.70       95.39     72.45 o
  -2   2  22       52.85       45.75     66.42 o
  -1   2  22      206.31      225.20     78.75 o
   0   2  22        4.65      -12.69     61.59 o
   1   2  22      209.07      236.56     94.56 o
  -5   3  22      302.86      357.56     85.14 o
  -4   3  22      102.96      176.56     74.81 o
  -3   3  22      145.02      163.25     67.64 o
  -2   3  22       46.85       61.49     71.94 o
  -1   3  22      129.57       77.15    102.47 o
   0   3  22        0.09       -5.20     86.96 o
   1   3  22       40.44      106.57     94.36 o
  -4   4  22        9.62       15.81     91.86 o
  -3   4  22       12.12      -18.11    106.47 o
  -2   4  22       32.42       47.73     91.26 o
  -1   4  22       34.62       36.32     91.16 o
   0   4  22       32.10       46.63     88.76 o
  -9   5  22        0.21       15.01     79.55 o
  -8   5  22       19.77       55.14     73.15 o
  -7   5  22      149.15       91.76     72.05 o
  -9   6  22       48.54       -0.30     77.65 o
  -8   6  22       10.77        3.20     72.45 o
  -7   6  22      105.57      104.67     68.15 o
  -6   6  22        9.52      -32.62     65.84 o
  -8   7  22        7.22      -67.84     76.65 o
  -7   7  22       55.65       11.71     67.64 o
  -8   8  22        1.02       -1.10     65.54 o
  -7   8  22       62.77       89.76     68.65 o
  -1   0  23        7.26       21.01     93.96 o
  -2   1  23        9.75       -0.20     87.66 o
  -1   1  23        2.11      -51.83     93.16 o
  -2   2  23        0.88      -18.81     93.16 o
  -1   2  23       18.95       13.11     85.46 o
  -8   5  23       20.55       19.31     73.05 o
  -7   5  23       31.45       70.05     62.74 o
  -6   5  23        0.26      -32.92     65.84 o
  -8   6  23       34.35       11.41     69.85 o
  -7   6  23        1.62        6.50     63.84 o
 
